# Supplementary material for: Partitioning Social and Spatial Drivers of Infection Risk
Source: Ecol Evol. 2025 Nov 2;15(11):e72367. doi: 10.1002/ece3.72367 (PMC12580238; doi:10.1002/ece3.72367)
Supplement: Supplementary file 1 — Appendix S1: ece372367‐sup‐0001‐AppendixS1.csv. [file ECE3-15-e72367-s001.csv]

SESSID	Density	LagDens	TOE	Obs	Count	DATE	Reach	Betweenness	BetweennessNorm	Degree	DegUW	vector	Closeness	Coreness	CompMembership	MONTHYEAR	X2	Y2	SEX	SEXCON	MASS	SEXACTIVE	SEXSTATE	SEROSTATE	LACT	HAB	HRArea	MinL	PosCon	StrengthPC	MONTH	YEAR	Season	AGE
TS_142	10	15	8//4830100	2	19	01/07/2010	1.223294247	17	0.034274194	0.37219696	3	0.004408735	0.012327287	2	1	2010-07	206.7	73.3	M	AN	25	NSA	M	0	M	F	614.3566866	287.3830197	0	0	7	2010	1	2
TS_142	10	15	8//4840100	3	19	01/07/2010	1.328798423	0	0	1.378260703	3	0.076376892	0.011833706	3	1	2010-07	286.7	16.7	F	CSN	23	NSA	NP	0	NLAC	F	1506.093292	895.8733169	0	0	7	2010	1	2
TS_142	10	15	8//484090	3	19	01/07/2010	1.508625266	0	0	1.334731399	3	0.303335499	0.011438507	3	1	2010-07	268.6	24.3	F	CSN	28	NSA	NP	0	NLAC	F	614.3566866	700.2927959	0	0	7	2010	1	2
TS_142	10	15	8//485070	3	19	01/07/2010	1.384739826	0	0	1.821666063	5	0.173235659	0.012002286	3	1	2010-07	266.7	17.8	M	AN	20.66666667	NSA	M	0	M	F	2024.356687	702.1573898	0	0	7	2010	1	2
TS_142	10	15	8//485080	4	19	01/07/2010	1.013179861	156	0.314516129	0.162209777	4	7.30E-05	0.012305512	2	1	2010-07	108.6	37.1	M	AN	24	NSA	M	0	M	F	1237.895354	891.7426759	0	0	7	2010	1	2
TS_142	10	15	8//5102060	2	19	01/07/2010	1.341927353	0	0	1.470753488	3	0.082985661	0.011771443	3	1	2010-07	283.3	20	M	AN	25	NSA	M	0	M	F	1402.153154	853.437754	0	0	7	2010	1	2
TS_142	10	15	8//51030100	7	19	01/07/2010	1.765115089	0	0	3.377687882	5	0.946406706	0.010707362	5	1	2010-07	282.7	68	F	CSN	17	NSA	NP	0	NLAC	M	614.3566866	842.0213774	0	0	7	2010	1	1
TS_142	10	15	8//5103090	2	19	01/07/2010	1.115339248	234	0.471774194	1.291292699	7	0.013975931	0.012612134	3	1	2010-07	173.3	43.3	M	AN	22.5	NSA	M	0	M	M	1178.356687	284.5083479	1	0	7	2010	1	2
TS_142	10	15	8//51040100	2	19	01/07/2010	1.187456862	67	0.135080645	0.907636243	7	0.086819952	0.012339624	4	1	2010-07	235.7	77.1	M	AN	27.5	NSA	M	0	M	F	896.3566866	467.5906329	1	0	7	2010	1	2
TS_142	10	15	8//5104070	1	19	01/07/2010	1.257075866	102	0.205645161	1.49106812	7	0.326733228	0.012376105	5	1	2010-07	240	35	M	AN	33	NSA	M	0	M	F	1237.895354	395.839614	1	0	7	2010	1	2
TS_142	10	15	8//5105090	1	19	01/07/2010	1.064992515	29	0.058467742	0.809679667	2	4.66E-05	0.012097261	1	1	2010-07	75	50	M	AN	23	NSA	M	0	M	F	1237.895354	1245.944622	0	0	7	2010	1	2
TS_142	10	15	8//51060100	2	19	01/07/2010	1.175920011	29	0.058467742	0.488869371	2	7.76E-05	0.011871914	1	1	2010-07	200	20	F	CSN	23	NSA	NP	0	NLAC	F	614.3566866	46.66904756	0	0	7	2010	1	2
TS_142	10	15	8//5106080	3	19	01/07/2010	1.822859529	0	0	0.757867013	1	3.66E-05	0.00955644	1	1	2010-07	78.3	38.3	M	AN	24.5	NSA	M	0	M	F	1008.25492	1193.463866	0	0	7	2010	1	2
TS_142	10	15	8//51080100	2	19	01/07/2010	1.341864125	28	0.056451613	3.058945051	6	0.881392473	0.011953323	5	1	2010-07	262.5	47.5	F	PSN	34.5	SA	NP	0	NLAC	F	896.3566866	608.5137632	0	0	7	2010	1	2
TS_142	10	15	8//51090100	2	19	01/07/2010	1.071520327	82	0.165322581	0.538802541	4	0.001093168	0.012282957	2	1	2010-07	196.7	23.3	F	CSN	20	NSA	NP	1	NLAC	F	614.3566866	222.6858774	1	0	7	2010	1	1
TS_142	10	15	8//5203070	2	19	01/07/2010	0	0	0	0	0	2.56E-05	0.00094697	0	3	2010-07	35	55	M	AN	25	NSA	M	0	M	F	614.3566866	1647.779718	0	0	7	2010	1	2
TS_142	10	15	8//5204090	3	19	01/07/2010	1.822859529	0	0	3.571967157	5	0.986593383	0.010340356	5	1	2010-07	267.5	57.5	M	AN	46	NSA	M	0	M	F	614.3566866	669.7678702	0	0	7	2010	1	2
TS_142	10	15	8//5205070	2	19	01/07/2010	1.169392199	0	0	0.343093441	2	4.70E-05	0.011571771	2	1	2010-07	135	80	M	AN	28	NSA	M	0	M	M	614.3566866	753.2522818	0	0	7	2010	1	2
TS_142	10	15	8//5205090	2	19	01/07/2010	1.018981266	32	0.064516129	0.20962049	2	7.63E-05	0.012134505	2	1	2010-07	130	63.3	M	AN	28	NSA	M	0	M	M	614.3566866	739.985135	1	0	7	2010	1	2
TS_143	8	10	8//471070	2	65	01/08/2010	0.450265683	860	0.057803468	4.087610341	16	0.00041607	0.013290078	9	1	2010-08	90	30	F	CSN	40.66666667	NSA	NP	0	NLAC	F	614.3566866	223.6067977	0	0	8	2010	1	3
TS_143	8	10	8//4740100	3	65	01/08/2010	0.435837198	349	0.023457454	12.53814718	39	0.772658941	0.015997249	16	1	2010-08	247	65	M	AN	31	NSA	M	0	M	F	1449.12602	233.7733946	0	0	8	2010	1	3
TS_143	8	10	8//481060	4	65	01/08/2010	0.459941342	629.5	0.042310794	10.63578817	30	0.655220232	0.0134119	15	1	2010-08	252.3	56.2	M	AN	37	NSA	M	0	M	F	1237.895354	134.0634178	0	0	8	2010	1	3
TS_143	8	10	8//482070	3	65	01/08/2010	0.456022635	249	0.01673612	9.292119958	25	0.601384209	0.013251677	15	1	2010-08	268	70	M	AN	35	NSA	M	0	M	F	614.3566866	231.6246964	0	0	8	2010	1	3
TS_143	8	10	8//4830100	2	65	01/08/2010	0.508304292	0	0	9.065170828	29	0.362388412	0.011414762	16	1	2010-08	206.7	73.3	M	AN	38	NSA	M	0	M	F	1008.25492	290.2636732	0	0	8	2010	1	3
TS_143	8	10	8//4840100	3	65	01/08/2010	0.478688849	154	0.010350854	5.673998172	16	0.09264649	0.011587984	12	1	2010-08	286.7	16.7	F	CSN	27	NSA	NP	0	NLAC	F	1831.192261	172.2004646	0	0	8	2010	1	3
TS_143	8	10	8//485070	3	65	01/08/2010	0.51313562	6	0.00040328	4.49152339	13	0.064206383	0.011492551	11	1	2010-08	266.7	17.8	M	AN	26	NSA	M	0	M	F	614.3566866	62.43396512	0	0	8	2010	1	3
TS_143	8	10	8//485080	4	65	01/08/2010	0.514646899	220.75	0.014837344	6.061093046	23	0.000890092	0.012082206	9	1	2010-08	108.6	37.1	M	AN	29	NSA	M	0	M	F	1008.25492	129.7574661	0	0	8	2010	1	3
TS_143	8	10	8//51030100	7	65	01/08/2010	0.546114198	2	0.000134427	5.215775248	18	0.262938581	0.011652496	15	1	2010-08	282.7	68	F	CSN	22	NSA	NP	0	NLAC	M	614.3566866	156.6971602	0	0	8	2010	1	2
TS_143	8	10	8//5103090	2	65	01/08/2010	0.367477539	3786.25	0.25448649	4.838966418	23	0.016643903	0.016084569	12	1	2010-08	173.3	43.3	M	AN	27.5	NSA	M	1	M	M	614.3566866	92.34717104	21	0.639805742	8	2010	1	3
TS_143	8	10	8//51040100	2	65	01/08/2010	0.451401952	120	0.0080656	8.474300182	27	0.481324292	0.013785412	16	1	2010-08	235.7	77.1	M	AN	34.2	NSA	M	0	M	F	1143.305803	335.0596962	0	0	8	2010	1	3
TS_143	8	10	8//5106080	3	65	01/08/2010	0.469637664	325	0.021844334	6.582067119	20	0.000273829	0.012951357	9	1	2010-08	78.3	38.3	M	AN	34	NSA	M	0	M	F	896.3566866	171.9185854	0	0	8	2010	1	3
TS_143	8	10	8//51080100	2	65	01/08/2010	0.552903727	21	0.00141148	8.33629864	28	0.443356091	0.012261499	15	1	2010-08	262.5	47.5	F	CSN	31	NSA	NP	1	NLAC	F	896.3566866	60.41522987	21	1.99793363	8	2010	1	3
TS_143	8	10	8//51090100	2	65	01/08/2010	0.475835217	90.75	0.00609961	2.586671946	12	0.028859353	0.013320393	12	1	2010-08	196.7	23.3	F	CSN	24.5	NSA	NP	1	NLAC	F	614.3566866	121.5647975	11	0.309820152	8	2010	1	2
TS_143	8	10	8//5205070	2	65	01/08/2010	0.393467997	1	6.72E-05	3.892531611	13	0.002107757	0.014213624	11	1	2010-08	135	80	M	AN	29	NSA	M	0	M	M	614.3566866	37.12142239	0	0	8	2010	1	3
TS_143	8	10	8//5205090	2	65	01/08/2010	0.424224496	264	0.01774432	6.88217027	20	0.001697288	0.013434249	12	1	2010-08	130	63.3	M	AN	34.5	NSA	M	0	M	M	1237.895354	33	0	0	8	2010	1	3
TS_143	8	10	8//5206090	3	65	01/08/2010	0.51203701	3	0.00020164	5.583405134	22	0.212455513	0.011957954	15	1	2010-08	221.2	51.2	F	CSN	31	NSA	NP	0	NLAC	F	614.3566866	38.89730068	0	0	8	2010	1	2
TS_143	8	10	8//5207080	1	65	01/08/2010	0.425614625	2966	0.199354752	8.313927173	24	0.105000719	0.015104503	12	1	2010-08	190	20	M	AN	20	NSA	M	0	M	F	1402.153154	74.6860094	1	0	8	2010	1	1
TS_143	8	10	8//5304070a	2	65	01/08/2010	0.439032361	20	0.001344267	7.01545122	18	0.060171958	0.01296461	12	1	2010-08	186.7	20	F	CSN	22	NSA	NP	0	NLAC	M	896.3566866	67	2	1.977738742	8	2010	1	2
TS_143	8	10	8//5304090	2	65	01/08/2010	0.490941467	166.5	0.01119102	3.631770507	10	5.76E-07	0.012221716	8	1	2010-08	33.3	23.3	M	AN	38	NSA	M	0	M	F	614.3566866	380.4681327	0	0	8	2010	1	2
TS_143	8	10	8//5305080	1	65	01/08/2010	0.471085662	8	0.000537707	6.612907751	16	0.00741747	0.011376282	12	1	2010-08	145	72.5	M	AN	20.75	NSA	M	0	M	M	1143.305803	124.3100961	0	0	8	2010	1	2
TS_143	8	10	8//5305090	2	65	01/08/2010	0.424224496	177	0.01189676	6.873702078	20	0.001691194	0.013435778	12	1	2010-08	110	78	M	AN	35	NSA	M	0	M	F	1237.895354	222.4814599	0	0	8	2010	1	2
TS_143	8	10	8//5305090100	1	65	01/08/2010	0.541780297	0	0	4.474862283	10	7.33E-07	0.010958879	8	1	2010-08	30	40	M	AN	36	NSA	M	0	M	F	614.3566866	339.6733725	0	0	8	2010	1	2
TS_143	8	10	8//53060100	4	65	01/08/2010	0.456717575	256	0.017206614	4.583996683	19	0.043517447	0.013292822	12	1	2010-08	183.8	21.2	M	AN	28	NSA	M	0	M	M	614.3566866	39.84971769	1	0	8	2010	1	2
TS_143	8	10	8//5306090	2	65	01/08/2010	0.407328526	930	0.062508402	12.4273274	34	0.016524263	0.014953079	12	1	2010-08	127.5	31.2	F	CSN	26.75	NSA	NP	0	NLAC	M	1907.973371	91.48223871	1	0	8	2010	1	2
TS_143	8	10	8//53090100	1	65	01/08/2010	0.468266253	247	0.016601694	8.08710641	27	0.17226132	0.014580191	14	1	2010-08	231.7	16.7	M	SV	45.83333333	SA	M	0	M	F	1525.305803	213.6773268	1	0.398526728	8	2010	1	2
TS_143	8	10	8//54050100	1	65	01/08/2010	0.444433022	403	0.027086974	16.39691263	41	0.725204489	0.012624215	16	1	2010-08	215	55	M	AN	28.5	NSA	M	0	M	F	2042.489167	90.13878189	1	0	8	2010	1	2
TS_143	8	10	8//5405060	1	65	01/08/2010	0.410697876	2650	0.178115338	7.265027617	25	0.319318526	0.01726207	15	1	2010-08	220	35	F	CSN	32.5	NSA	NP	0	NLAC	F	896.3566866	104.4030651	0	0	8	2010	1	2
TS_143	8	10	8//540506070	2	65	01/08/2010	0.443491278	555	0.037303401	17.64357017	32	1	0.012424309	15	1	2010-08	273.3	66.7	F	CSN	20.6	NSA	NP	0	NLAC	M	2555.062922	183.9918476	1	0	8	2010	1	2
TS_143	8	10	8//5405070	1	65	01/08/2010	0.430060921	471	0.031657481	10.75663716	26	0.650133114	0.014402801	15	1	2010-08	275	52.5	F	CSN	22.25	NSA	NP	0	NLAC	M	1143.305803	100	1	0	8	2010	1	2
TS_143	8	10	8//5405080	1	65	01/08/2010	0.485853055	2	0.000134427	14.84364435	36	0.901766718	0.011956791	15	1	2010-08	264	62	F	CSN	44.8	NSA	NP	0	NLAC	F	1637.204037	145.7737974	1	0	8	2010	1	2
TS_143	8	10	8//5406080	2	65	01/08/2010	0.435337758	50	0.003360667	13.97048245	36	0.717187519	0.014486339	16	1	2010-08	220	51.2	M	SV	49.33333333	SA	M	0	M	F	1460.356687	37	0	0	8	2010	1	2
TS_143	8	10	8//5407080	2	65	01/08/2010	0.494689195	0	0	7.606761383	22	0.449476847	0.013560373	16	1	2010-08	220	47.5	F	CSN	29.5	NSA	NP	1	NLAC	F	614.3566866	137.9311422	15	0.574595215	8	2010	1	2
TS_143	8	10	8//5407090	1	65	01/08/2010	0.429545125	919	0.061769055	14.95709525	34	0.033692589	0.014505922	12	1	2010-08	150	25	F	CSN	36.5	NSA	NP	0	NLAC	M	2024.19418	140.3566885	1	1.488869371	8	2010	1	2
TS_143	8	10	8//55070100	2	65	01/08/2010	0.427139877	2625.75	0.176485415	2.92507932	12	0.00020075	0.014616532	9	1	2010-08	150	55	M	AN	30	NSA	M	0	M	M	614.3566866	160.0781059	0	0	8	2010	1	2
TS_143	8	10	8//5507080	3	65	01/08/2010	0.59534115	1	6.72E-05	0.662141214	4	3.08E-08	0.010135774	4	1	2010-08	22	12	F	CSN	31	NSA	NP	0	NLAC	F	614.3566866	539.4237666	0	0	8	2010	1	2
TS_143	8	10	8//5507090	1	65	01/08/2010	0.42679444	408.75	0.027473451	4.701859582	14	0.000198699	0.013475447	9	1	2010-08	80	50	M	AN	34.5	NSA	M	0	M	F	614.3566866	170.2292572	0	0	8	2010	1	2
TS_143	8	10	8//5508090	1	65	01/08/2010	0.470886224	57	0.00383116	8.791137465	30	0.410993122	0.012352774	16	1	2010-08	223.3	80	F	CSN	30	NSA	NP	0	NLAC	F	1178.356687	326.6710884	0	0	8	2010	1	2
TS_143	8	10	8//61020100	2	65	01/08/2010	0.413222004	569.4166667	0.038272393	4.488392508	20	0.002169122	0.01286447	12	1	2010-08	110	70	M	AN	26	NSA	M	0	M	F	614.3566866	179.9388785	0	0	8	2010	1	2
TS_143	8	10	8//6102060	2	65	01/08/2010	0.57485847	1	6.72E-05	3.400851796	10	1.55E-05	0.01055554	8	1	2010-08	47.5	42.5	M	AV	57	NSA	M	0	M	F	614.3566866	163.4870025	0	0	8	2010	1	2
TS_143	8	10	8//6102090	1	65	01/08/2010	0.51254026	37	0.002486893	6.493980194	19	0.32481557	0.012279653	15	1	2010-08	285	40	M	AN	17.5	NSA	M	0	M	F	1237.895354	125	1	0	8	2010	1	1
TS_143	8	10	8//6103070	2	65	01/08/2010	0.427851158	406	0.027288614	6.657589984	20	0.005414149	0.014526639	12	1	2010-08	135.7	52.9	M	AN	36	NSA	M	0	M	M	896.3566866	62.76941931	0	0	8	2010	1	2
TS_143	8	10	8//61050100	2	65	01/08/2010	0.422000703	133	0.008939374	7.419667175	24	0.452508375	0.015025591	15	1	2010-08	240	80	F	CSN	33	NSA	NP	0	NLAC	F	896.3566866	381.6084381	0	0	8	2010	1	2
TS_143	8	10	8//6105080	2	65	01/08/2010	0.441727813	252	0.01693776	3.294209434	18	0.075317738	0.01607345	13	1	2010-08	133.3	76.7	F	CSN	19	NSA	NP	1	NLAC	M	614.3566866	149.3720188	13	0	8	2010	1	1
TS_143	8	10	8//6106080	2	65	01/08/2010	0.468461351	89	0.005981987	8.156230587	22	0.18427022	0.014417582	14	1	2010-08	240	24	F	CSN	29	NSA	NP	0	NLAC	F	1143.305803	172.0465053	1	0	8	2010	1	2
TS_143	8	10	8//6106090	1	65	01/08/2010	0.475396056	34	0.002285253	8.700914854	28	0.248034725	0.013498808	15	1	2010-08	250	30	M	AN	60	NSA	M	0	M	F	1178.356687	100	1	0	8	2010	1	2
TS_143	8	10	8//6107080	1	65	01/08/2010	0.547256576	161	0.010821347	3.319244309	11	1.81E-06	0.010102954	8	1	2010-08	25	45	F	CSN	24	NSA	NP	0	NLAC	F	614.3566866	316.227766	0	0	8	2010	1	2
TS_143	8	10	8//6203070	2	65	01/08/2010	0.622325676	1	6.72E-05	1.986092671	7	3.30E-07	0.009554094	5	1	2010-08	63.3	53.3	M	AN	25.5	NSA	M	1	M	F	614.3566866	66	6	0.266485771	8	2010	1	2
TS_143	8	10	8//6204080	4	65	01/08/2010	0.524605049	0	0	8.286342584	25	0.473214989	0.012762742	16	1	2010-08	285	78.3	M	AN	17	NSA	M	0	M	M	614.3566866	258	1	0	8	2010	1	1
TS_143	8	10	8//6205080	2	65	01/08/2010	0.522846759	22	0.001478693	7.30801786	20	0.491238681	0.012566989	15	1	2010-08	275.7	77.1	M	AN	38.33333333	NSA	M	0	M	M	1449.12602	262.9923953	1	0	8	2010	1	2
TS_143	8	10	8//6205090	4	65	01/08/2010	0.449415422	970.25	0.065213738	8.955873801	22	0.630699935	0.014166377	15	1	2010-08	266	56	F	CSN	20	NSA	NP	0	NLAC	F	614.3566866	91.92388155	1	0	8	2010	1	1
TS_143	8	10	8//63040100	5	65	01/08/2010	0.435438923	173.5	0.011661514	6.372340279	20	0.340465549	0.012863324	16	1	2010-08	260	72.5	F	CSN	22	NSA	NP	0	NLAC	F	614.3566866	251.2468905	0	0	8	2010	1	2
TS_143	8	10	8//6304060	1	65	01/08/2010	0.39484591	5999	0.403212797	15.88577915	48	0.522769382	0.0162033	16	1	2010-08	193.3	56.7	F	CSN	28.66666667	NSA	NP	0	NLAC	F	2361.963953	178.4040358	3	0	8	2010	1	2
TS_143	8	10	8//6304070	2	65	01/08/2010	0.490211774	7	0.000470493	12.47452275	37	0.607898011	0.012065008	16	1	2010-08	230	38	M	AN	33.66666667	NSA	M	1	M	F	1506.093292	137.9311422	21	0.866326578	8	2010	1	2
TS_143	8	10	8//6304090	4	65	01/08/2010	0.465001843	25	0.001680333	5.65520299	22	0.242109101	0.011892876	15	1	2010-08	225.5	78.2	M	AN	37.5	NSA	M	0	M	F	1008.25492	311.8878003	2	0	8	2010	1	2
TS_143	8	10	8//6306090	1	65	01/08/2010	0.491683613	186.75	0.01255209	9.587758521	25	0.639592951	0.013157629	15	1	2010-08	270	70	M	AN	14	NSA	M	0	M	F	1178.356687	230.4886114	1	0	8	2010	1	1
TS_143	8	10	8//63070100	4	65	01/08/2010	0.338609306	3357	0.225635166	7.594169754	24	0.022526037	0.015805096	12	1	2010-08	150	70	F	CSN	31.5	NSA	NP	0	NLAC	M	1178.356687	179.9388785	1	0	8	2010	1	2
TS_143	8	10	8//6307080	2	65	01/08/2010	0.544605534	178	0.011963974	2.175965863	10	3.12E-07	0.010589377	6	1	2010-08	40	75	F	CSN	23	NSA	NP	0	NLAC	F	614.3566866	50	1	0	8	2010	1	2
TS_143	8	10	8//6307090	2	65	01/08/2010	0.65165626	1.5	0.00010082	2.874413136	9	2.88E-07	0.008701809	8	1	2010-08	30	20	F	PSN	44	SA	NP	0	NLAC	F	614.3566866	426.8231484	0	0	8	2010	1	2
TS_143	8	10	8//63080100	2	65	01/08/2010	0.453709789	403	0.027086974	1.137506598	8	7.99E-05	0.011944658	6	1	2010-08	76.7	86.7	F	CSN	19	NSA	NP	0	NLAC	F	614.3566866	359.877757	0	0	8	2010	1	1
TS_143	8	10	8//6308090	2	65	01/08/2010	0.449395167	66	0.00443608	2.851555393	11	0.003701709	0.013453622	10	1	2010-08	155	70	F	CSN	20	NSA	NP	0	NLAC	M	614.3566866	227.1079039	0	0	8	2010	1	1
TS_143	8	10	8//64070100	3	65	01/08/2010	0.526086352	2	0.000134427	3.772636883	13	0.238255324	0.012009582	13	1	2010-08	250	72.5	M	AN	29	NSA	M	0	M	F	614.3566866	279.5084972	0	0	8	2010	1	2
TS_143	8	10	8//6407090	1	65	01/08/2010	0.443956132	197	0.013241027	8.365817851	25	0.077809816	0.013447218	12	1	2010-08	180	20	F	CSN	34.5	NSA	NP	1	NLAC	M	1402.153154	170.2292572	16	2.830720035	8	2010	1	2
TS_143	8	10	8//64080100	2	65	01/08/2010	0.504435962	0	0	5.468353947	22	0.230316732	0.01074544	15	1	2010-08	250	53.3	M	AN	53	NSA	M	0	M	F	614.3566866	137.8005806	2	0	8	2010	1	2
TS_143	8	10	8//6408090	2	65	01/08/2010	0.41699178	326.5	0.021945154	6.184248043	21	0.011912188	0.014017037	12	1	2010-08	132.5	42.5	F	CSN	19.5	NSA	NP	0	NLAC	M	614.3566866	35.35533906	1	0	8	2010	1	1
TS_144	1	8	8//110207090	2	109	01/09/2010	0.413222004	37.91666667	0.002548506	4.840217276	20	0.00231265	0.012673372	12	1	2010-09	110	50	F	CSN	24	NSA	NP	0	NLAC	F	614.3566866	0	0	0	9	2010	1	2
TS_144	1	8	8//65060100	1	109	01/09/2010	0.400482787	196.25	0.013190617	7.48794789	24	0.005686815	0.014852067	12	1	2010-09	130	63.3	F	PSN	38.33333333	SA	NP	0	NLAC	M	896.3566866	33	0	0	9	2010	1	2
TS_144	1	8	8//7102070	1	109	01/09/2010	0.417446637	2.5	0.000168033	6.127138232	17	0.009801005	0.013509812	12	1	2010-09	130	40	M	AN	16.5	NSA	M	1	M	M	614.3566866	79.0569415	8	0.753461263	9	2010	1	1
TS_144	1	8	8//7102080	2	109	01/09/2010	0.400482787	212.75	0.014299637	7.433015095	24	0.005634581	0.014864194	12	1	2010-09	128.3	66.7	M	AN	21.5	NSA	M	0	M	M	896.3566866	37.57658846	1	0	9	2010	1	2
TS_144	1	8	8//7102090	1	109	01/09/2010	0.447524166	117	0.00786396	5.715267762	20	0.146068957	0.013122151	13	1	2010-09	185	70	F	CSN	17	NSA	NP	0	NLAC	M	896.3566866	276.1340254	1	0	9	2010	1	1
TS_144	1	8	8//71030100	2	109	01/09/2010	0.377160805	758	0.050947708	6.853988051	27	0.07644691	0.01506469	12	1	2010-09	182.5	30	F	CSN	30	NSA	NP	0	NLAC	M	1008.25492	103.0776406	2	0	9	2010	1	2
TS_144	1	8	8//7103070	2	109	01/09/2010	0.452983491	77.5	0.005209033	4.822326196	18	0.121892123	0.014827067	12	1	2010-09	186.7	60	M	AN	20	NSA	M	0	M	M	614.3566866	179.9694419	1	0	9	2010	1	1
TS_144	1	8	8//7103090	6	109	01/09/2010	0.471877222	0	0	6.512281907	16	0.048733853	0.012901409	12	1	2010-09	180.7	24	F	CSN	27	NSA	NP	0	NLAC	M	614.3566866	40.60788101	3	0	9	2010	1	2
TS_144	1	8	8//7104080	3	109	01/09/2010	0.533751515	0	0	3.697503428	10	1.46E-05	0.011127735	8	1	2010-09	40	26.7	F	CSN	35	NSA	NP	0	NLAC	F	1008.25492	307.0651397	0	0	9	2010	1	2
TS_144	1	8	8//7104090	1	109	01/09/2010	0.490941467	215	0.014450867	1.504635321	10	1.80E-05	0.01244421	8	1	2010-09	60	60	M	AN	18	NSA	M	0	M	F	614.3566866	74.6860094	0	0	9	2010	1	1
TS_144	1	8	8//7105060	2	109	01/09/2010	0.498912054	13	0.000873773	4.731028728	17	3.74E-05	0.010734026	9	1	2010-09	63.3	46.7	M	AN	29	NSA	M	1	M	F	896.3566866	66	9	0	9	2010	1	2
TS_144	1	8	8//7105070	2	109	01/09/2010	0.514789818	72.75	0.00488977	6.065713486	19	7.67E-05	0.011307306	9	1	2010-09	75	37.5	M	AN	30.5	NSA	M	0	M	F	1008.25492	148.838839	1	0	9	2010	1	2
TS_144	1	8	8//7105080	2	109	01/09/2010	0.558109472	0	0	0.658745632	2	1.01E-06	0.009837283	2	1	2010-09	60	80	F	CSN	20	NSA	NP	0	NLAC	F	614.3566866	254.9509757	0	0	9	2010	1	1
TS_144	1	8	8//71060100	2	109	01/09/2010	0.593226069	10	0.000672133	0.968085529	4	1.90E-06	0.009648031	3	1	2010-09	66	82	M	AN	24	NSA	M	0	M	F	614.3566866	288.2672371	0	0	9	2010	1	2
TS_144	1	8	8//7106070	2	109	01/09/2010	0.473380583	742	0.049872295	3.228542378	12	3.53E-07	0.012765623	8	1	2010-09	36.7	23.3	F	CSN	30.5	NSA	NP	0	NLAC	F	1506.093292	354.276728	0	0	9	2010	1	2
TS_144	1	8	8//7106090	2	109	01/09/2010	0.500330763	147	0.00988036	1.197867055	5	1.28E-07	0.012053258	5	1	2010-09	15	55	M	AN	37	NSA	M	0	M	F	614.3566866	282.8427125	1	0	9	2010	1	2
TS_144	1	8	8//71070100	2	109	01/09/2010	0.399810026	722	0.048528028	4.011684512	18	0.041155371	0.013621033	12	1	2010-09	160	55	M	AN	22	NSA	M	0	M	M	614.3566866	177.138364	0	0	9	2010	1	2
TS_144	1	8	8//7107080	1	109	01/09/2010	0.463107462	90	0.0060492	4.631014124	17	0.051904985	0.012384901	12	1	2010-09	160	50	M	AN	17.5	NSA	M	0	M	M	614.3566866	148.9227988	1	0	9	2010	1	1
TS_144	1	8	8//7108090	2	109	01/09/2010	0.504849358	4	0.000268853	0.598418384	5	0.000412145	0.011912694	5	1	2010-09	120	14	M	AN	22.5	NSA	M	0	M	F	614.3566866	116.6190379	0	0	9	2010	1	2
TS_144	1	8	8//7203060	2	109	01/09/2010	0.542270272	118	0.007931174	3.54046584	14	8.47E-05	0.010853947	9	1	2010-09	90	25	M	AN	31	NSA	M	0	M	F	614.3566866	206.1552813	1	0	9	2010	1	2
TS_144	1	8	8//7203070	3	109	01/09/2010	0.420152243	74.75	0.005024197	6.440292388	18	0.021337462	0.014136445	12	1	2010-09	155.7	25.7	M	AN	19	NSA	M	0	M	M	614.3566866	197.0228413	2	0	9	2010	1	1
TS_144	1	8	8//72040100	1	109	01/09/2010	0.435337758	1325	0.089057669	12.98014872	44	0.472825463	0.015512022	16	1	2010-09	200	70	M	AN	20	NSA	M	0	M	F	2646.235206	301.0398645	3	0	9	2010	1	1
TS_144	1	8	8//7204060	2	109	01/09/2010	0.562405245	0	0	1.853272393	5	2.08E-07	0.010593418	4	1	2010-09	20	86	M	AN	15	NSA	M	0	M	F	896.3566866	52.20153254	1	0	9	2010	1	1
TS_144	1	8	8//7204080	3	109	01/09/2010	0.485363815	330	0.022180401	1.203298306	4	8.26E-08	0.012431378	4	1	2010-09	15	87.5	F	CSN	38	NSA	NP	1	NLAC	F	614.3566866	235.8495283	3	0.063613519	9	2010	1	2
TS_144	1	8	8//7205060	2	109	01/09/2010	0.499220222	0	0	9.109674865	22	0.527094955	0.011712507	16	1	2010-09	222.5	52.5	F	CSN	19	NSA	NP	0	NLAC	F	614.3566866	55.90169944	2	0	9	2010	1	1
TS_144	1	8	8//7205070	2	109	01/09/2010	0.564341026	0	0	7.910644722	19	0.497832241	0.010913306	15	1	2010-09	285	60	M	AN	29	NSA	M	0	M	M	614.3566866	75	1	0	9	2010	1	2
TS_144	1	8	8//7205090	2	109	01/09/2010	0.499411947	25	0.001680333	7.128225543	22	0.481813643	0.013136944	15	1	2010-09	282.5	67.5	F	CSN	25.66666667	NSA	NP	0	NLAC	M	896.3566866	152.0690633	1	0	9	2010	1	2
TS_144	1	8	8//7206080	2	109	01/09/2010	0.51203701	0	0	7.740302107	22	0.321851427	0.011472768	15	1	2010-09	203.3	66.7	F	CSN	19	NSA	NP	0	NLAC	F	614.3566866	254.4661078	3	0	9	2010	1	1
TS_144	1	8	8//7206090	2	109	01/09/2010	0.589763498	0	0	1.740933743	6	2.92E-07	0.009966383	4	1	2010-09	30	86.7	F	CSN	37.5	NSA	NP	0	NLAC	F	614.3566866	127.2360012	2	0	9	2010	1	2
TS_144	1	8	8//73040100	3	109	01/09/2010	0.467652589	1	6.72E-05	5.257236111	12	0.000621312	0.011361479	9	1	2010-09	101.2	77.5	F	CSN	27	NSA	NP	0	NLAC	F	1178.356687	288.7369045	0	0	9	2010	1	2
TS_144	1	8	8//7304060	2	109	01/09/2010	0.531194123	58.5	0.00393198	3.22719655	11	0.000386423	0.011248002	9	1	2010-09	90	55	M	AN	29	NSA	M	0	M	F	614.3566866	206.1552813	0	0	9	2010	1	2
TS_144	1	8	8//7304090	1	109	01/09/2010	0.541780297	3	0.00020164	5.017919019	11	7.33E-07	0.010882602	8	1	2010-09	25	35	F	CSN	41.5	NSA	NP	0	NLAC	F	1008.25492	400.4722213	0	0	9	2010	1	2
TS_144	1	8	8//7305060	1	109	01/09/2010	0.392994271	351	0.023591881	7.227463684	27	0.019557927	0.015644168	12	1	2010-09	146.7	40	M	AN	15.33333333	NSA	M	0	M	M	896.3566866	71.51223672	2	0	9	2010	1	1
TS_144	1	8	8//7305080	2	109	01/09/2010	0.539838606	1	6.72E-05	7.378624441	21	0.289747014	0.011257889	14	1	2010-09	202	76	M	AN	21.5	NSA	M	0	M	F	614.3566866	337.0830758	2	0	9	2010	1	2
TS_144	1	8	8//7305090	2	109	01/09/2010	0.521391463	0	0	6.366392465	14	0.013860761	0.010645871	12	1	2010-09	150	20	M	AN	20	NSA	M	0	M	M	614.3566866	152.3154621	2	0	9	2010	1	1
TS_144	1	8	8//73060100	1	109	01/09/2010	0.425905392	3464	0.232826993	12.98793727	53	0.611060899	0.013500689	16	1	2010-09	225	50	F	CSN	16	NSA	NP	0	NLAC	F	2129.631959	55.90169944	4	0	9	2010	1	1
TS_144	1	8	8//7306070	1	109	01/09/2010	0.480786113	137	0.009208227	7.131212635	20	0.15202911	0.012201258	13	1	2010-09	245	20	F	CSN	24	NSA	NP	0	NLAC	F	896.3566866	180.2775638	2	0	9	2010	1	2
TS_144	1	8	8//7306090	2	109	01/09/2010	0.488546602	0	0	6.127980957	14	0.013377426	0.012002572	12	1	2010-09	154	16	F	CSN	42	NSA	NP	0	NLAC	M	896.3566866	205.9126028	2	0	9	2010	1	2
TS_144	1	8	8//73070100	2	109	01/09/2010	0.429923853	18.5	0.001243447	4.848125392	16	0.001326277	0.013776025	9	1	2010-09	107.5	32.5	F	CSN	43	NSA	NP	0	NLAC	F	614.3566866	127.4754878	0	0	9	2010	1	2
TS_144	1	8	8//7307080	1	109	01/09/2010	0.429345809	1426	0.095846216	6.249747149	22	0.011903622	0.014415925	12	1	2010-09	146.7	66.7	F	CSN	37.33333333	NSA	NP	0	NLAC	M	1237.895354	167.2004785	0	0	9	2010	1	2
TS_144	1	8	8//7308090	1	109	01/09/2010	0.548977334	84	0.00564592	1.747908394	9	5.36E-07	0.009942198	5	1	2010-09	35	75	M	AN	40	NSA	M	1	M	F	1008.25492	235.8495283	3	0.33009929	9	2010	1	2
TS_144	1	8	8//73090100	3	109	01/09/2010	0.498637432	8.416666667	0.000565712	4.452872518	15	0.001149214	0.012509899	9	1	2010-09	106.7	21.7	F	CSN	30	NSA	NP	0	NLAC	F	614.3566866	37.12142239	0	0	9	2010	1	2
TS_144	1	8	8//74060100	2	109	01/09/2010	0.388578405	61.41666667	0.004128019	5.046256877	15	0.009529815	0.013943365	12	1	2010-09	110	50	F	CSN	42	NSA	NP	1	NLAC	F	614.3566866	213.4900466	6	0.763145316	9	2010	1	2
TS_144	1	8	8//7406080	2	109	01/09/2010	0.483578719	0	0	6.229116077	15	0.00600838	0.010820835	12	1	2010-09	132.5	47.5	F	CSN	18	NSA	NP	1	NLAC	M	614.3566866	79.0569415	4	0.315963318	9	2010	1	1
TS_144	1	8	8//7406090	2	109	01/09/2010	0.356296335	210	0.0141148	6.566935635	24	0.02117846	0.015177886	12	1	2010-09	140	42.5	F	CSN	41	NSA	NP	1	NLAC	M	896.3566866	90.13878189	9	0.684305281	9	2010	1	2
TS_144	1	8	8//74080100	3	109	01/09/2010	0.531194123	96.5	0.006486087	4.91163134	16	5.95E-05	0.012034346	9	1	2010-09	132.5	22.5	F	CSN	28	NSA	NP	0	NLAC	M	614.3566866	49.49747468	1	0	9	2010	1	2
TS_144	1	8	8//74090100	1	109	01/09/2010	0.450078711	3501	0.235313886	6.024767452	29	1.41E-05	0.013445322	9	1	2010-09	45	45	F	CSN	37	NSA	NP	0	NLAC	F	3040.133439	183.7879213	4	0	9	2010	1	2
TS_144	1	8	8//75060100	2	109	01/09/2010	0.554665367	0	0	4.945500131	11	3.70E-05	0.00986847	8	1	2010-09	70	15	M	AN	27	NSA	M	0	M	F	614.3566866	324.0030864	1	0	9	2010	1	2
TS_144	1	8	8//7506090	2	109	01/09/2010	0.565387618	0	0	4.626477037	11	9.37E-05	0.010471215	9	1	2010-09	63.3	66.7	F	CSN	22	NSA	NP	0	NLAC	F	614.3566866	134	1	0	9	2010	1	2
TS_144	1	8	8//75080100	3	109	01/09/2010	0.472765059	0	0	9.552569157	24	0.59754402	0.010558479	16	1	2010-09	222	62	F	CSN	26	NSA	NP	0	NLAC	F	614.3566866	146.3728117	2	0	9	2010	1	2
TS_144	1	8	8//7508090	3	109	01/09/2010	0.473142977	11	0.000739347	8.4374436	22	0.506101597	0.013815856	16	1	2010-09	226.7	46.7	M	AN	29.5	NSA	M	0	M	F	614.3566866	67.47592163	2	0	9	2010	1	2
TS_144	1	8	8//75090100	2	109	01/09/2010	0.501396843	0	0	7.475944535	22	0.386568525	0.011916364	15	1	2010-09	230	45	M	AN	30	NSA	M	0	M	F	614.3566866	70	2	0	9	2010	1	2
TS_144	1	8	8//81020100	2	109	01/09/2010	0.496282441	31	0.002083613	8.793697324	24	0.533323584	0.013431811	16	1	2010-09	240	65	F	CSN	23	NSA	NP	0	NLAC	F	614.3566866	265.7536453	2	0	9	2010	1	2
TS_144	1	8	8//8102060	3	109	01/09/2010	0.458952825	137	0.009208227	4.891058824	18	0.14215259	0.012778997	13	1	2010-09	230	18	F	CSN	24	NSA	NP	0	NLAC	F	614.3566866	200	1	0	9	2010	1	2
TS_144	1	8	8//8102070	5	109	01/09/2010	0.530499011	5	0.000336067	7.89930336	24	0.440523285	0.011791203	15	1	2010-09	271.5	73.1	M	AN	32	NSA	M	0	M	M	614.3566866	246.2945391	1	0	9	2010	1	2
TS_144	1	8	8//8103070	1	109	01/09/2010	0.451022029	402	0.027019761	7.781806918	31	0.235102612	0.014471349	15	1	2010-09	200	35	F	CSN	29.5	NSA	NP	1	NLAC	F	1237.895354	121.5647975	11	1.724559746	9	2010	1	2
TS_144	1	8	8//8103080	2	109	01/09/2010	0.477746138	418.25	0.028111977	6.065241254	21	0.000525219	0.012064543	9	1	2010-09	90	36.7	M	AN	29.5	NSA	M	0	M	F	1008.25492	240.1853451	1	0	9	2010	1	2
TS_144	1	8	8//8104060	4	109	01/09/2010	0.576583745	1	6.72E-05	1.786616043	6	0.044278268	0.011797415	6	1	2010-09	203.6	74.5	F	CSN	23	NSA	NP	0	NLAC	F	614.3566866	315.905049	1	0	9	2010	1	2
TS_144	1	8	8//8104080	1	109	01/09/2010	0.411400778	318.25	0.021390644	5.201917454	20	0.004953835	0.014447317	12	1	2010-09	120	50	M	AN	26	NSA	M	0	M	F	614.3566866	100	2	0	9	2010	1	2
TS_144	1	8	8//8105060	3	109	01/09/2010	0.431564876	4	0.000268853	5.52425953	16	0.002142501	0.012523993	12	1	2010-09	126.7	63.3	F	CSN	30	NSA	NP	1	NLAC	M	614.3566866	149.3720188	3	0.174607723	9	2010	1	2
TS_144	1	8	8//8105080	1	109	01/09/2010	0.484371246	27	0.00181476	7.35619108	21	0.120108419	0.0122006	12	1	2010-09	200	20	M	AN	32	NSA	M	0	M	F	1178.356687	46.66904756	4	0	9	2010	1	2
TS_144	1	8	8//8106090	1	109	01/09/2010	0.486892825	354	0.023793521	7.143598513	25	0.205436415	0.013018057	15	1	2010-09	270	25	M	AN	32.5	NSA	M	1	M	F	1237.895354	90.13878189	4	2.518132804	9	2010	1	2
TS_144	1	8	8//81070100	2	109	01/09/2010	0.473142977	150.5	0.010115607	8.970517262	24	0.638214877	0.013174021	15	1	2010-09	265	50	M	AN	23	NSA	M	0	M	F	614.3566866	35.35533906	1	0	9	2010	1	2
TS_144	1	8	8//8107080	2	109	01/09/2010	0.535281727	10	0.000672133	6.568113722	24	0.220106599	0.011568008	15	1	2010-09	260	30	F	CSN	27	NSA	NP	1	NLAC	F	614.3566866	55.90169944	4	2.123202622	9	2010	1	2
TS_144	1	8	8//8107090	3	109	01/09/2010	0.499716542	219	0.01471972	8.553507229	26	0.542967304	0.012732961	15	1	2010-09	260	42	M	AN	28	NSA	M	1	M	F	614.3566866	60.41522987	5	1.300037132	9	2010	1	2
TS_144	1	8	8//8108090	2	109	01/09/2010	0.513939556	0	0	5.968059027	16	0.413307517	0.011614894	14	1	2010-09	267.5	85	M	AN	22	NSA	M	0	M	F	1008.25492	369.1205765	0	0	9	2010	1	2
TS_144	1	8	8//8203070	2	109	01/09/2010	0.396997159	123	0.00826724	6.527295309	20	0.240187479	0.015914644	13	1	2010-09	215	30	M	AN	26	NSA	M	0	M	F	614.3566866	158.113883	5	0	9	2010	1	2
TS_144	1	8	8//8203080	2	109	01/09/2010	0.448715628	0	0	6.26587713	19	0.122269325	0.012898728	12	1	2010-09	217.5	17.5	M	AN	31.5	NSA	M	0	M	F	896.3566866	215.9351755	4	0	9	2010	1	2
TS_144	1	8	8//8204060	2	109	01/09/2010	0.426386778	607	0.040798494	7.150297416	24	0.003573729	0.012709525	12	1	2010-09	90	82.5	M	AN	19.5	NSA	M	0	M	F	1742.356687	381.6084381	3	0	9	2010	1	1
TS_144	1	8	8//8204070	1	109	01/09/2010	0.428973459	991	0.066608415	4.947032046	21	0.086288879	0.013438894	12	1	2010-09	210	15	F	CSN	36	NSA	NP	0	NLAC	F	1237.895354	156.7737223	4	0	9	2010	1	2
TS_144	1	8	8//8204080	3	109	01/09/2010	0.456306129	2	0.000134427	6.456714252	17	0.035946191	0.013986	12	1	2010-09	147.8	26.7	M	AN	43	NSA	M	0	M	M	614.3566866	118.2074448	3	0	9	2010	1	2
TS_144	1	8	8//82050100	2	109	01/09/2010	0.441253109	0	0	6.5544642	18	0.012218686	0.012599525	12	1	2010-09	136	26	F	CSN	18	NSA	NP	1	NLAC	M	614.3566866	152.3154621	7	1.319663538	9	2010	1	1
TS_144	1	8	8//8205060	2	109	01/09/2010	0.565387618	0	0	4.844156835	11	0.000104779	0.010423353	9	1	2010-09	70	56.7	M	AN	19	NSA	M	0	M	F	614.3566866	75.13321503	1	0	9	2010	1	1
TS_144	1	8	8//8205070	3	109	01/09/2010	0.577542661	0	0	6.922693985	15	0.446300109	0.011178714	14	1	2010-09	240	66	F	CSN	28	NSA	NP	0	NLAC	F	614.3566866	272.4426545	0	0	9	2010	1	2
TS_144	1	8	8//8205090	2	109	01/09/2010	0.470549518	734	0.049334588	7.096937907	29	0.290983983	0.013985557	15	1	2010-09	265	32.5	F	CSN	36.5	NSA	NP	1	NLAC	F	1506.093292	55.90169944	5	1.692546953	9	2010	1	2
TS_144	1	8	8//8206070	2	109	01/09/2010	0.521954255	12	0.00080656	1.282433946	6	0.030177921	0.012962645	6	1	2010-09	170	83.3	M	AN	29	NSA	M	0	M	M	614.3566866	372.8873825	1	0	9	2010	1	2
TS_144	1	8	8//82080100	1	109	01/09/2010	0.355890178	977	0.065667428	6.995957809	24	0.018869927	0.016878038	12	1	2010-09	150	25	M	AN	29	NSA	M	0	M	M	1460.356687	140.3566885	6	0	9	2010	1	2
TS_144	1	8	8//82090100	5	109	01/09/2010	0.521391463	0	0	7.260309893	14	0.015329619	0.010545515	12	1	2010-09	155.5	22.7	F	CSN	20	NSA	NP	0	NLAC	M	614.3566866	197.7725967	4	0	9	2010	1	1
TS_144	1	8	8//83040100	1	109	01/09/2010	0.382874592	3663	0.246202447	6.871080022	27	0.006040371	0.015493509	12	1	2010-09	115	40	M	AN	18.5	NSA	M	0	M	F	1460.356687	111.8033989	4	0	9	2010	1	1
TS_144	1	8	8//8304060	1	109	01/09/2010	0.420373899	3171	0.213133486	9.627222437	47	0.546122244	0.015148966	16	1	2010-09	245	75	M	AN	17.5	NSA	M	0	M	F	3289.566502	325.9601203	4	0	9	2010	1	1
TS_144	1	8	8//8304070	5	109	01/09/2010	0.546127497	0	0	1.713114607	6	0.038452011	0.012277895	6	1	2010-09	196	84.7	F	CSN	24	NSA	NP	0	NLAC	F	614.3566866	442.7008019	1	0	9	2010	1	2
TS_144	1	8	8//8304090	2	109	01/09/2010	0.498637432	7.666666667	0.000515302	4.961728326	15	0.001367046	0.012430768	9	1	2010-09	110	20	M	AN	41	NSA	M	1	M	F	614.3566866	266.8332813	0	0	9	2010	1	2
TS_144	1	8	8//83050100	2	109	01/09/2010	0.649005218	0	0	5.572285752	10	1.27E-06	0.007241153	8	1	2010-09	25	35	M	AN	28	NSA	M	0	M	F	614.3566866	400.4722213	0	0	9	2010	1	2
TS_144	1	8	8//8305070	2	109	01/09/2010	0.437048213	31.5	0.00211722	1.238739015	5	7.12E-05	0.013433421	5	1	2010-09	120	83.3	F	CSN	44	NSA	NP	0	NLAC	F	614.3566866	148.4755872	0	0	9	2010	1	2
TS_144	1	8	8//8307090	1	109	01/09/2010	0.441684939	264	0.01774432	6.790698088	21	0.188498129	0.012907068	13	1	2010-09	185	65	M	AN	11	NSA	M	0	M	M	1008.25492	226.3846285	1	0	9	2010	1	1
TS_144	1	8	8//83090100	3	109	01/09/2010	0.44744393	14	0.000940987	7.321750693	16	0.004534383	0.011481355	12	1	2010-09	100	66	F	CSN	31	NSA	NP	0	NLAC	F	614.3566866	188.6796226	3	0	9	2010	1	2
TS_144	1	8	8//8407090	2	109	01/09/2010	0.53150877	0	0	6.050300651	19	0.205816281	0.010638639	12	1	2010-09	182.5	42.5	M	AN	18	NSA	M	1	M	M	614.3566866	92.34717104	2	0.496011646	9	2010	1	1
TS_144	1	8	8//85060100	3	109	01/09/2010	0.472765059	0	0	10.12688629	24	0.627973213	0.010494839	16	1	2010-09	220	62.5	M	AN	42	NSA	M	0	M	F	614.3566866	150	2	0	9	2010	1	2
TS_144	1	8	8//8506090	3	109	01/09/2010	0.61894349	3	0.00020164	3.965404953	13	3.86E-06	0.009546307	8	1	2010-09	51.7	33.3	M	AN	19	NSA	M	0	M	F	614.3566866	177.2343082	1	0	9	2010	1	1
TS_144	1	8	8//85090100	1	109	01/09/2010	0.570317329	8	0.000537707	7.262626382	22	0.487523732	0.012568758	15	1	2010-09	280	65	F	CSN	26	NSA	NP	0	NLAC	M	896.3566866	134.6291202	3	0	9	2010	1	2
TS_144	1	8	8//1102070100	2	109	01/10/2010	0.539737442	1	6.72E-05	6.269698703	19	0.204652703	0.012399286	14	1	2010-10	230	23.3	M	AN	33	NSA	M	0	M	F	614.3566866	147	0	0	10	2010	1	2
TS_144	1	8	8//1102080100	2	109	01/10/2010	0.437489008	183	0.01230004	5.070359399	18	0.128765824	0.01557895	12	1	2010-10	185	50	M	AN	35	NSA	M	0	M	M	614.3566866	79.0569415	0	0	10	2010	1	2
TS_144	1	8	8//110306070	2	109	01/10/2010	0.479874555	0.5	3.36E-05	3.097298899	9	0.067357534	0.013267396	7	1	2010-10	193.3	83.3	M	AN	17	NSA	M	0	M	F	614.3566866	422.0521295	0	0	10	2010	1	1
TS_144	1	8	8//110307090	3	109	01/10/2010	0.635593807	0	0	3.043992218	8	8.59E-06	0.0090149	8	1	2010-10	66.7	13.3	M	AN	39	NSA	M	0	M	F	614.3566866	335.7260788	0	0	10	2010	1	2
TS_144	1	8	8//110406070	2	109	01/10/2010	0.432764856	25.66666667	0.001725142	4.534890148	16	0.005406621	0.013163919	12	1	2010-10	120	30	M	AN	38	NSA	M	0	M	F	614.3566866	141.4213562	0	0	10	2010	1	2
TS_144	1	8	8//110506070	3	109	01/10/2010	0.573682157	0	0	3.039499925	11	0.04506483	0.010820123	11	1	2010-10	285	52.5	M	AN	31	NSA	M	1	M	M	614.3566866	230.4886114	2	1.311166917	10	2010	1	2
TS_144	1	8	8//110506090	2	109	01/10/2010	0.472765059	0	0	10.12688629	24	0.627973213	0.010494839	16	1	2010-10	230	55	M	AN	29	NSA	M	0	M	F	614.3566866	125	0	0	10	2010	1	2
TS_144	1	8	8//1203060100	2	109	01/10/2010	0.52301803	2	0.000134427	2.997484151	8	0.000312736	0.010086162	6	1	2010-10	120	85	M	AN	46	NSA	M	0	M	F	614.3566866	156.7737223	0	0	10	2010	1	2
TS_144	1	8	8//120306090	2	109	01/10/2010	0.604730447	14	0.000940987	4.231654837	13	1.41E-06	0.008593565	8	1	2010-10	30	45	M	AN	37	NSA	M	0	M	F	614.3566866	304.1381265	0	0	10	2010	1	2
TS_144	1	8	8//120308090	2	109	01/10/2010	0.481560489	0	0	4.91329543	13	0.044413863	0.011352677	12	1	2010-10	183.3	15	M	AN	32	NSA	M	0	M	M	614.3566866	59.9082632	0	0	10	2010	1	2
TS_144	1	8	8//120406070	3	109	01/10/2010	0.563352509	0	0	5.49230471	13	0.084169067	0.011155183	11	1	2010-10	270	78.6	M	AN	28	NSA	M	0	M	F	614.3566866	301.0332208	1	0	10	2010	1	2
TS_144	1	8	8//120406090	2	109	01/10/2010	0.461110984	0	0	5.003609504	16	0.093677374	0.012366974	12	1	2010-10	160	40	F	CSN	46	NSA	NP	0	NLAC	M	614.3566866	137.0328428	0	0	10	2010	1	2
TS_144	1	8	8//1204080100	2	109	01/10/2010	0.472184061	157.5	0.0105861	3.82280131	15	0.148152601	0.01410691	13	1	2010-10	203.3	70	M	AN	23	NSA	M	0	M	F	614.3566866	280.2034975	0	0	10	2010	1	2
TS_144	1	8	8//120408090	2	109	01/10/2010	0.560422319	0	0	9.525397436	20	0.669967605	0.010711993	15	1	2010-10	256.7	53.3	M	AN	52	NSA	M	0	M	F	614.3566866	82.02438662	0	0	10	2010	1	2
TS_144	1	8	8//1204090100	3	109	01/10/2010	0.65165626	0	0	4.95420695	11	0.071921365	0.009954781	11	1	2010-10	270	12.5	M	AN	23	NSA	M	1	M	F	614.3566866	125	1	1.479568566	10	2010	1	2
TS_144	1	8	8//120508090	2	109	01/10/2010	0.553815106	0	0	8.021827691	18	0.422461272	0.010223866	15	1	2010-10	280	36.7	M	AN	21	NSA	M	0	M	F	614.3566866	153.9123127	0	0	10	2010	1	2
TS_144	1	8	8//130406070	2	109	01/10/2010	0.420152243	44.25	0.00297419	7.062931962	18	0.022376017	0.014002334	12	1	2010-10	190	46.7	M	AN	28	NSA	M	0	M	F	614.3566866	85.95929269	0	0	10	2010	1	2
TS_144	1	8	8//130406090	2	109	01/10/2010	0.505703593	19.5	0.00131066	4.725180107	13	0.000968285	0.011950573	9	1	2010-10	116.7	76.7	F	CSN	38	NSA	NP	0	NLAC	F	614.3566866	166	0	0	10	2010	1	2
TS_144	1	8	8//130408090	2	109	01/10/2010	0.487274275	1.5	0.00010082	5.336317892	14	0.000255286	0.012414767	9	1	2010-10	80	50	F	CSN	22	NSA	NP	0	NLAC	F	614.3566866	170.2292572	0	0	10	2010	1	2
TS_145	4	1	8//1102070100	2	143	01/11/2010	0.243686713	392	0.013668061	11.26254495	34	0.224853692	0.009667695	19	1	2010-11	230	23.3	M	AN	33.5	NSA	M	0	M	F	1237.895354	126.1507035	0	0	11	2010	2	3
TS_145	4	1	8//1102080100	2	143	01/11/2010	0.293874977	0	0	12.48840926	39	0.255166368	0.010823309	19	1	2010-11	185	50	M	AN	36.33333333	NSA	M	0	M	M	1390.25492	79.0569415	0	0	11	2010	2	3
TS_145	4	1	8//110307090	3	143	01/11/2010	0.299270244	0	0	5.653389579	21	0.03391287	0.009762456	17	1	2010-11	66.7	13.3	M	AV	44.66666667	NSA	M	0	M	F	1143.305803	165.4629868	0	0.564711882	11	2010	2	3
TS_145	4	1	8//110506090	2	143	01/11/2010	0.260612021	344.3333333	0.012006044	7.55041554	29	0.167502167	0.011260589	19	1	2010-11	230	55	M	AN	29	NSA	M	0	M	F	614.3566866	84.07734534	0	0	11	2010	2	3
TS_145	4	1	8//1203060100	2	143	01/11/2010	0.316551786	0	0	12.82333795	32	0.187862183	0.010420335	19	1	2010-11	120	85	M	AN	48	NSA	M	0	M	F	1449.12602	17	0	0	11	2010	2	3
TS_145	4	1	8//120306090	2	143	01/11/2010	0.275736344	40	0.0013947	7.226367361	25	0.040420919	0.010466256	17	1	2010-11	30	45	M	AN	41	NSA	M	0	M	F	614.3566866	208.540164	0	0	11	2010	2	3
TS_145	4	1	8//120308090	2	143	01/11/2010	0.242060337	411	0.014330544	10.61340793	24	0.170411918	0.010880751	18	1	2010-11	183.3	15	M	AN	29.4	NSA	M	0	M	M	1143.305803	60.46486583	0	0	11	2010	2	3
TS_145	4	1	8//120406090	2	143	01/11/2010	0.263414479	3	0.000104603	11.12340851	38	0.21197277	0.010844721	20	1	2010-11	160	40	F	CSN	45.25	NSA	NP	0	NLAC	M	1008.25492	145.7737974	0	0	11	2010	2	3
TS_145	4	1	8//120508090	2	143	01/11/2010	0.215816818	1298.333333	0.045269642	5.684348782	23	0.082257321	0.011109036	16	1	2010-11	280	36.7	M	AN	24.5	NSA	M	0	M	F	896.3566866	101.4347081	0	0	11	2010	2	3
TS_145	4	1	8//130406090	2	143	01/11/2010	0.283258121	6.5	0.000226639	9.223588989	31	0.141714875	0.010804418	19	1	2010-11	116.7	76.7	F	CSN	35	NSA	NP	0	NLAC	F	896.3566866	68.24954212	0	0	11	2010	2	3
TS_145	4	1	8//130408090	2	143	01/11/2010	0.284221694	226	0.007880056	8.405581491	26	0.099881874	0.009753939	17	1	2010-11	80	50	F	CSN	23	NSA	NP	1	NLAC	F	614.3566866	170.2292572	19	0.104399684	11	2010	2	3
TS_145	4	1	8//1305060100	1	143	01/11/2010	0.250949343	0	0	8.912554418	31	0.141056672	0.011120374	20	1	2010-11	130	23.3	F	CSN	22.66666667	NSA	NP	0	NLAC	M	896.3566866	202.704218	0	0	11	2010	2	2
TS_145	4	1	8//130507080	2	143	01/11/2010	0.237417925	3848	0.134170153	8.332771192	35	0.140431479	0.011254122	20	1	2010-11	130	45	M	AN	41	NSA	M	0	M	M	614.3566866	35.35533906	0	0	11	2010	2	2
TS_145	4	1	8//130507090	2	143	01/11/2010	0.270351555	257	0.008960948	21.70581233	59	0.337233959	0.009997029	20	1	2010-11	122.9	42.9	M	AN	22.83333333	NSA	M	0	M	M	1796.051387	106.4518671	0	0	11	2010	2	2
TS_145	4	1	8//1305090100	1	143	01/11/2010	0.239125266	2654	0.092538354	9.403342638	34	0.103299137	0.010926031	19	1	2010-11	95	50	M	AN	19.5	NSA	M	0	M	F	896.3566866	150	0	0	11	2010	2	1
TS_145	4	1	8//140506070	1	143	01/11/2010	0.281508328	315	0.010983264	5.400190359	22	0.055759967	0.010672977	19	1	2010-11	100	20	F	CSN	27.5	NSA	NP	0	NLAC	F	614.3566866	100	0	0	11	2010	2	2
TS_145	4	1	8//140506090	1	143	01/11/2010	0.267840922	0	0	6.025677486	25	0.025792697	0.010627233	16	1	2010-11	50	73.3	M	AN	23	NSA	M	0	M	F	896.3566866	153.5871088	0	0.950450309	11	2010	2	2
TS_145	4	1	8//151040100	2	143	01/11/2010	0.260591064	803	0.027998605	6.644666976	34	0.130894677	0.010624382	20	1	2010-11	158.6	42.9	F	CSN	19	NSA	NP	0	NLAC	M	614.3566866	177.8679285	0	0	11	2010	2	1
TS_145	4	1	8//15104090	1	143	01/11/2010	0.241740114	2437	0.084972106	26.29211085	68	0.354010068	0.01058555	20	1	2010-11	103.3	20	F	CSN	18.33333333	NSA	NP	0	NLAC	F	3335.170627	67	0	0	11	2010	2	1
TS_145	4	1	8//15105060	1	143	01/11/2010	0.223546471	3699	0.128974895	43.05570766	100	0.643802069	0.011854526	20	1	2010-11	236.7	70	M	AN	34.66666667	NSA	M	0	M	F	4623.78663	105.3043209	0	0	11	2010	2	2
TS_145	4	1	8//15106090	1	143	01/11/2010	0.245523529	1111	0.038737796	6.257339698	27	0.065748119	0.011067861	16	1	2010-11	273.3	46.7	F	CSN	20.33333333	NSA	NP	0	NLAC	M	1008.25492	121.5647975	0	2.079165416	11	2010	2	2
TS_145	4	1	8//15107090	1	143	01/11/2010	0.291492314	3	0.000104603	19.22242488	45	0.374315929	0.009651429	19	1	2010-11	230	26.7	M	AN	32	NSA	M	0	M	F	1980.712774	113	0	0	11	2010	2	2
TS_145	4	1	8//15108090	2	143	01/11/2010	0.266782332	128.25	0.004471757	4.725010034	21	0.071412261	0.011553987	16	1	2010-11	243.3	83.3	F	CSN	28	NSA	NP	0	NLAC	F	614.3566866	46.66904756	0	0	11	2010	2	2
TS_145	4	1	8//1520304060	1	143	01/11/2010	0.275393931	60	0.00209205	9.998983163	29	0.211471275	0.009731101	19	1	2010-11	205	60	F	CSN	33	NSA	NP	1	NLAC	F	896.3566866	69.12307864	25	2.982016729	11	2010	2	2
TS_145	4	1	8//15203060	1	143	01/11/2010	0.241010822	1331	0.046408647	4.573264037	19	0.062111182	0.010956925	16	1	2010-11	213.3	86.7	M	AN	19.33333333	NSA	M	0	M	F	1402.153154	148.6909547	1	0	11	2010	2	1
TS_145	4	1	8//15203090	1	143	01/11/2010	0.273568975	223	0.007775453	7.419538067	29	0.130826172	0.010979179	19	1	2010-11	200	26.7	F	CSN	14	NSA	NP	1	NLAC	F	896.3566866	67	24	3.564259215	11	2010	2	1
TS_145	4	1	8//152040100	2	143	01/11/2010	0.280043972	86.5	0.003016039	8.628184305	32	0.125612078	0.009439337	20	1	2010-11	110	30	M	AN	29	NSA	M	0	M	F	614.3566866	100	0	0	11	2010	2	2
TS_145	4	1	8//15204070	2	143	01/11/2010	0.279427346	525.5	0.018322873	6.950190223	37	0.093531771	0.011675174	19	1	2010-11	100	57.5	M	AN	32	NSA	M	0	M	F	896.3566866	125	0	0	11	2010	2	2
TS_145	4	1	8//15204090	2	143	01/11/2010	0.273334561	479	0.016701534	11.28056387	42	0.148533431	0.011570055	20	1	2010-11	107.1	40	M	AN	35.5	NSA	M	0	M	F	896.3566866	104.1201229	0	0	11	2010	2	2
TS_145	4	1	8//15205070	1	143	01/11/2010	0.277563493	0	0	6.480326357	28	0.043905735	0.012419405	17	1	2010-11	60	26.7	M	AN	24.66666667	NSA	M	0	M	F	896.3566866	52.81098371	0	0	11	2010	2	2
TS_145	4	1	8//15206070	2	143	01/11/2010	0.282531448	166.25	0.005796722	3.950503964	16	0.017293651	0.009973823	14	1	2010-11	37.5	80	M	AN	22	NSA	M	0	M	F	614.3566866	75	0	0	11	2010	2	2
TS_145	4	1	8//15207080	1	143	01/11/2010	0.29456511	51	0.001778243	5.484413948	20	0.018228618	0.010328439	16	1	2010-11	40	15	M	AN	32	NSA	M	0	M	F	896.3566866	117	0	0	11	2010	2	2
TS_145	4	1	8//15207090	1	143	01/11/2010	0.262119941	1762	0.061436541	44.32024677	108	0.546245595	0.009670729	20	1	2010-11	150	67.5	M	AN	27	NSA	M	0	M	M	5329.940744	134.6291202	1	0	11	2010	2	2
TS_145	4	1	8//15304060	1	143	01/11/2010	0.249635655	93	0.003242678	14.72715294	46	0.32044646	0.010827511	19	1	2010-11	223.3	50	F	CSN	30.33333333	NSA	NP	0	NLAC	F	1314.075137	24.18677324	1	0	11	2010	2	2
TS_145	4	1	8//15304070	1	143	01/11/2010	0.24344293	646	0.022524407	10.35806856	32	0.218189642	0.009517864	19	1	2010-11	230	25	M	AN	34	NSA	M	0	M	F	896.3566866	125	0	0	11	2010	2	2
TS_145	4	1	8//15305060	1	143	01/11/2010	0.299543886	0	0	4.922022487	17	0.025163971	0.009314621	15	1	2010-11	70	86.7	M	AN	24	NSA	M	1	M	F	896.3566866	380.3800731	16	1.432795243	11	2010	2	2
TS_145	4	1	8//15305070	1	143	01/11/2010	0.260582858	3361	0.117189679	43.83515955	101	0.680192707	0.011797345	20	1	2010-11	152	22	M	AN	34.6	NSA	M	0	M	M	5126.356687	164.468842	1	1.421639233	11	2010	2	2
TS_145	4	1	8//15305090	1	143	01/11/2010	0.294279079	539	0.018793584	5.562943559	23	0.023889112	0.011104511	17	1	2010-11	30	50	F	CSN	22.5	NSA	NP	0	NLAC	F	614.3566866	206.1552813	0	0	11	2010	2	2
TS_145	4	1	8//15306070	1	143	01/11/2010	0.257850019	695	0.024232915	7.81344155	26	0.021506205	0.011936302	17	1	2010-11	20	85	M	AN	34	NSA	M	1	M	F	1630.295946	55.90169944	23	2.705220063	11	2010	2	2
TS_145	4	1	8//15306080	2	143	01/11/2010	0.250008462	1416.816667	0.04940086	5.774399716	18	0.015475428	0.010611904	14	1	2010-11	35	70	M	AN	43	NSA	M	1	M	F	614.3566866	111.8033989	16	2.289098183	11	2010	2	2
TS_145	4	1	8//15306090	1	143	01/11/2010	0.259324471	499	0.017398884	15.54420838	47	0.083098751	0.009681109	17	1	2010-11	43.3	43.3	M	AN	36	NSA	M	0	M	F	2074.19418	169.2483382	2	0	11	2010	2	2
TS_145	4	1	8//153080100	2	143	01/11/2010	0.276201206	244	0.008507671	7.294416424	23	0.164419016	0.011456817	19	1	2010-11	245	50	M	AN	44	NSA	M	0	M	F	614.3566866	59.9082632	2	0	11	2010	2	2
TS_145	4	1	8//15308090	1	143	01/11/2010	0.326494927	0	0	9.268127769	21	0.132550155	0.009207316	16	1	2010-11	266.7	23.3	F	CSN	27.66666667	NSA	NP	0	NLAC	F	1143.305803	82.02438662	0	0	11	2010	2	2
TS_145	4	1	8//153090100	1	143	01/11/2010	0.2754749	24	0.00083682	9.750398412	26	0.206523833	0.010234199	19	1	2010-11	195	60	M	AN	38	NSA	M	0	M	F	896.3566866	100	1	0	11	2010	2	2
TS_145	4	1	8//154050100	1	143	01/11/2010	0.240034031	3502	0.122105997	18.50494603	50	0.306614529	0.011936966	20	1	2010-11	185	20	F	CSN	16.5	NSA	NP	0	NLAC	M	2129.631959	17	1	0	11	2010	2	1
TS_145	4	1	8//15405070	1	143	01/11/2010	0.256418012	542	0.018898187	11.68333155	30	0.191385152	0.011215066	19	1	2010-11	185	17.5	M	AN	40.75	NSA	M	0	M	M	1314.075137	30.23243292	1	0	11	2010	2	2
TS_145	4	1	8//15406070	2	143	01/11/2010	0.266016336	653	0.02276848	7.140595043	28	0.156332367	0.011647978	20	1	2010-11	167.5	57.5	M	AN	28	NSA	M	0	M	M	614.3566866	127.4754878	0	0	11	2010	2	2
TS_145	4	1	8//15406080	4	143	01/11/2010	0.24865933	397	0.013842399	1.855798189	11	0.022643532	0.011304081	11	1	2010-11	116.4	87.3	F	CSN	46	NSA	NP	0	NLAC	F	614.3566866	53.81449619	0	0	11	2010	2	2
TS_145	4	1	8//154070100	2	143	01/11/2010	0.312453167	10	0.000348675	3.42503502	14	0.029513985	0.010777072	12	1	2010-11	287.5	87.5	M	AN	35	NSA	M	0	M	M	614.3566866	350.8917212	0	0	11	2010	2	2
TS_145	4	1	8//15506070	1	143	01/11/2010	0.265215401	405	0.014121339	8.420212785	27	0.138128561	0.011040733	18	1	2010-11	253.3	20	M	AN	23.66666667	NSA	M	1	M	F	896.3566866	8	19	4.140181385	11	2010	2	2
TS_145	4	1	8//15506090	1	143	01/11/2010	0.243564821	1497	0.052196653	17.37363619	51	0.29552183	0.009437173	19	1	2010-11	230	65	M	AN	26	NSA	M	0	M	F	2024.19418	97.30878686	1	0	11	2010	2	2
TS_145	4	1	8//161020100	1	143	01/11/2010	0.297245429	1	3.49E-05	11.51270117	43	0.235848974	0.010870564	20	1	2010-11	140	55	M	AN	31	NSA	M	0	M	M	896.3566866	50	0	0	11	2010	2	2
TS_145	4	1	8//16102080	3	143	01/11/2010	0.286136483	0	0	7.225501435	24	0.134030848	0.010579118	19	1	2010-11	148.9	81.1	F	CSN	25	NSA	NP	0	NLAC	M	614.3566866	161.6075493	0	0	11	2010	2	2
TS_145	4	1	8//16103090	2	143	01/11/2010	0.257850019	417.25	0.014548466	8.752091264	28	0.107520738	0.010146349	17	1	2010-11	75	35	M	AN	25	NSA	M	0	M	F	614.3566866	158.113883	0	0	11	2010	2	2
TS_145	4	1	8//16104070	1	143	01/11/2010	0.307007677	48	0.00167364	11.91556125	36	0.131189823	0.010705362	19	1	2010-11	85	35	M	AN	21	NSA	M	0	M	F	1008.25492	158.113883	0	0	11	2010	2	2
TS_145	4	1	8//16105090	1	143	01/11/2010	0.330542557	0	0	6.7571683	17	0.086153598	0.008657507	16	1	2010-11	260	80	F	CSN	18.5	NSA	NP	0	NLAC	F	614.3566866	200	0	0	11	2010	2	1
TS_145	4	1	8//16106090	2	143	01/11/2010	0.233765424	15774	0.55	61.1444366	159	1	0.011233355	20	1	2010-11	228.6	32.9	M	AN	25.75	NSA	M	0	M	F	10592.21042	52.88667129	6	12.03457289	11	2010	2	2
TS_145	4	1	8//16107080	1	143	01/11/2010	0.322825575	0	0	9.575310947	26	0.225658668	0.009056112	19	1	2010-11	217.5	20	M	AV	36	NSA	M	0	M	F	896.3566866	50	1	2.702314546	11	2010	2	2
TS_145	4	1	8//16107090	2	143	01/11/2010	0.332300496	1	3.49E-05	7.915360726	25	0.164917246	0.010047148	19	1	2010-11	210	78	M	AN	23.66666667	NSA	M	0	M	F	1143.305803	155.0129027	1	0	11	2010	2	2
TS_145	4	1	8//161080100	1	143	01/11/2010	0.251195819	762	0.026569038	10.81369406	32	0.268874039	0.01187797	19	1	2010-11	185	55	M	AN	10	NSA	M	0	M	M	1008.25492	127.4754878	1	0	11	2010	2	1
TS_145	4	1	8//16108090	1	143	01/11/2010	0.328251351	4	0.00013947	10.38368526	32	0.234633646	0.010069884	19	1	2010-11	180	35	F	CSN	24.5	NSA	NP	0	NLAC	M	896.3566866	79.0569415	1	0	11	2010	2	2
TS_145	4	1	8//162030100	2	143	01/11/2010	0.269802065	657	0.02290795	6.371741902	23	0.015484638	0.010651346	17	1	2010-11	22	68	F	CSN	20.66666667	NSA	NP	0	NLAC	F	896.3566866	131.5294644	2	0	11	2010	2	2
TS_145	4	1	8//16203070	1	143	01/11/2010	0.277893169	44	0.00153417	11.74150889	33	0.238366438	0.009718317	19	1	2010-11	137.5	82.5	M	AN	30.5	NSA	M	0	M	M	1449.12602	175.1827617	0	0	11	2010	2	2
TS_145	4	1	8//16203080	1	143	01/11/2010	0.315100997	1	3.49E-05	12.52588591	38	0.129608324	0.010398214	17	1	2010-11	80	40	M	AV	30	NSA	M	0	M	F	1178.356687	100	1	0	11	2010	2	2
TS_145	4	1	8//16204080	2	143	01/11/2010	0.257850019	303.5	0.010582287	10.89823275	32	0.118620815	0.010545159	17	1	2010-11	87.1	32.9	M	AN	24	NSA	M	0	M	F	896.3566866	185.15399	1	0	11	2010	2	2
TS_145	4	1	8//162050100	1	143	01/11/2010	0.279450826	178	0.006206416	15.66380192	48	0.33734779	0.010798351	20	1	2010-11	160	50	M	AN	33	NSA	M	0	M	M	1742.356687	158.113883	0	0	11	2010	2	2
TS_145	4	1	8//16205080	1	143	01/11/2010	0.269822362	1031	0.035948396	13.69732916	46	0.146311183	0.011011153	19	1	2010-11	83.3	56.7	F	CSN	21.33333333	NSA	NP	0	NLAC	F	1562.994323	74.6860094	2	0	11	2010	2	2
TS_145	4	1	8//16205090	1	143	01/11/2010	0.316541598	6	0.000209205	8.815876522	24	0.159204247	0.010318229	18	1	2010-11	163.3	13.3	M	AN	47	NSA	M	0	M	M	1008.25492	148.0810589	0	0	11	2010	2	2
TS_145	4	1	8//16206090	1	143	01/11/2010	0.299208218	244	0.008507671	16.67364548	43	0.196175348	0.010881715	18	1	2010-11	264	60	M	AN	20.6	NSA	M	0	M	F	2403.174106	43.01162634	1	3.132448767	11	2010	2	2
TS_145	4	1	8//16305070	1	143	01/11/2010	0.295304679	35	0.001220363	10.11200155	34	0.202899576	0.009717244	20	1	2010-11	120	50	F	CSN	29	NSA	NP	0	NLAC	F	614.3566866	100	0	0	11	2010	2	2
TS_145	4	1	8//16305090	2	143	01/11/2010	0.315278716	45	0.001569038	7.638383904	22	0.208953784	0.011395875	19	1	2010-11	164	58	M	AN	34	NSA	M	0	M	M	614.3566866	134.1640786	0	0	11	2010	2	2
TS_145	4	1	8//163060100	2	143	01/11/2010	0.312971806	2.316666667	8.08E-05	6.338138593	18	0.034177858	0.009854873	14	1	2010-11	42	68	M	AN	25	NSA	M	0	M	F	614.3566866	72.80109889	2	0	11	2010	2	2
TS_145	4	1	8//163070100	1	143	01/11/2010	0.263987256	715.25	0.024938982	11.61514256	42	0.280008479	0.011544017	20	1	2010-11	165	50	M	AN	24	NSA	M	0	M	M	1237.895354	190.3943276	0	0	11	2010	2	2
TS_145	4	1	8//16307080	1	143	01/11/2010	0.275736344	23	0.000801953	8.142231414	26	0.036344923	0.010444893	17	1	2010-11	25	35	F	CSN	42.5	NSA	NP	0	NLAC	F	1008.25492	125.399362	0	0	11	2010	2	2
TS_145	4	1	8//16405060	1	143	01/11/2010	0.223649837	105	0.003661088	6.022631951	18	0.178961796	0.011770837	17	1	2010-11	170	70	M	AN	57.5	NSA	M	1	M	M	614.3566866	134.6291202	7	0.36530527	11	2010	2	2
TS_145	4	1	8//16405070	1	143	01/11/2010	0.338580252	7	0.000244073	5.404407125	19	0.122580475	0.009717677	17	1	2010-11	165	82.5	M	AN	24.25	NSA	M	1	M	M	1143.305803	134.6291202	8	0.402570941	11	2010	2	2
TS_145	4	1	8//164070100	2	143	01/11/2010	0.270164014	78	0.002719665	5.830536209	18	0.130939312	0.011472299	17	1	2010-11	160	30	M	AN	34	NSA	M	0	M	M	614.3566866	79.0569415	1	0	11	2010	2	2
TS_145	4	1	8//16407080	1	143	01/11/2010	0.286518335	21.75	0.000758368	11.3509399	32	0.248277303	0.011057283	18	1	2010-11	257.5	30	M	AN	29.5	NSA	M	0	M	F	896.3566866	25	1	0	11	2010	2	2
TS_145	4	1	8//164080100	1	143	01/11/2010	0.327946155	0	0	11.34338154	35	0.215814369	0.009284847	20	1	2010-11	130	40	M	AN	27	NSA	M	0	M	M	614.3566866	79.0569415	0	2.575440198	11	2010	2	2
TS_145	4	1	8//16408090	2	143	01/11/2010	0.28312238	23.25	0.000810669	10.64890409	31	0.200337208	0.011666824	20	1	2010-11	125	30	M	AN	27	NSA	M	0	M	M	614.3566866	180.2775638	0	0	11	2010	2	2
TS_145	4	1	8//164090100	2	143	01/11/2010	0.377734244	1	3.49E-05	10.7533721	34	0.233851967	0.009457978	20	1	2010-11	107.5	42.5	M	AN	37	NSA	M	0	M	F	614.3566866	79.0569415	0	0	11	2010	2	2
TS_145	4	1	8//165090100	1	143	01/11/2010	0.260624579	184	0.006415621	13.12132618	44	0.308117896	0.011118931	20	1	2010-11	145	55	M	AN	34	NSA	M	1	M	M	1008.25492	134.6291202	17	1.564519808	11	2010	2	2
TS_145	4	1	8//171030100	2	143	01/11/2010	0.308235791	8.75	0.000305091	5.03034565	16	0.070760201	0.010086182	14	1	2010-11	38	68	M	AN	26	NSA	M	0	M	F	614.3566866	36.05551275	2	0	11	2010	2	2
TS_145	4	1	8//17103070	1	143	01/11/2010	0.324923381	0	0	6.017352727	19	0.069062236	0.010263513	15	1	2010-11	60	80	F	CSN	46	NSA	NP	0	NLAC	F	614.3566866	120.3702621	1	0	11	2010	2	2
TS_145	4	1	8//1710405060	4	143	01/11/2010	0.273981101	15	0.000523013	7.694787726	27	0.177165351	0.010548653	18	1	2010-11	227.8	18.9	M	AN	27	NSA	M	0	M	F	896.3566866	119.707978	1	0	11	2010	2	2
TS_145	4	1	8//17105090	1	143	01/11/2010	0.266782332	41.75	0.001455718	5.331913667	21	0.079651531	0.011623792	16	1	2010-11	240	80	F	CSN	23.33333333	NSA	NP	1	NLAC	F	614.3566866	0	11	1.28306814	11	2010	2	2
TS_145	4	1	8//17106080	1	143	01/11/2010	0.329404842	15	0.000523013	12.60373949	44	0.240742395	0.010174	20	1	2010-11	116.7	50	M	AN	28.66666667	NSA	M	0	M	F	1178.356687	67	1	0	11	2010	2	2
TS_145	4	1	8//17107090	5	143	01/11/2010	0.329967634	0	0	6.466421999	22	0.080087757	0.009324129	19	1	2010-11	90.6	25.3	F	CSN	27	NSA	NP	0	NLAC	F	896.3566866	201.109423	0	0	11	2010	2	2
TS_145	4	1	8//17108090	1	143	01/11/2010	0.281490134	1013	0.035320781	16.8449061	58	0.121881531	0.011154476	17	1	2010-11	56.7	56.7	F	CSN	35.66666667	NSA	NP	0	NLAC	F	2398.09565	119.8165264	4	0	11	2010	2	2
TS_145	4	1	8//17205070	1	143	01/11/2010	0.261057759	224	0.007810321	8.931495985	32	0.214932083	0.011616844	19	1	2010-11	160	70	M	AN	25.5	NSA	M	0	M	M	1178.356687	100	3	0	11	2010	2	2
TS_145	4	1	8//17207080	2	143	01/11/2010	0.268570375	3389	0.118165969	12.61262988	55	0.09617035	0.010340427	17	1	2010-11	60	47.5	M	AN	38	NSA	M	0	M	F	2666.027835	33.95585369	4	1.490911331	11	2010	2	2
TS_145	4	1	8//172080100	3	143	01/11/2010	0.329404842	0	0	9.536290437	30	0.063280991	0.009317614	17	1	2010-11	40	45	F	CSN	33	NSA	NP	0	NLAC	F	896.3566866	183	1	0	11	2010	2	2
TS_145	4	1	8//17304060	3	143	01/11/2010	0.294497347	63	0.002196653	11.82518931	42	0.207980161	0.011828566	19	1	2010-11	265	38.8	F	CSN	23	NSA	NP	0	NLAC	F	1237.895354	59.36328832	1	0	11	2010	2	2
TS_145	4	1	8//17304090	1	143	01/11/2010	0.309470411	0	0	10.48923833	27	0.209604864	0.009742563	18	1	2010-11	190	25	F	CSN	24	NSA	NP	1	NLAC	F	896.3566866	59.9082632	12	3.593343533	11	2010	2	2
TS_145	4	1	8//17306070	1	143	01/11/2010	0.32129393	0	0	10.25703867	26	0.2721183	0.01023857	19	1	2010-11	200	50	M	AN	36	NSA	M	1	M	F	614.3566866	46.66904756	9	3.285174185	11	2010	2	2
TS_145	4	1	8//17307090	1	143	01/11/2010	0.283258121	0	0	7.108690721	25	0.088913996	0.012119696	17	1	2010-11	80	75	M	AN	36	NSA	M	0	M	F	896.3566866	153.9123127	2	0	11	2010	2	2
TS_145	4	1	8//4740100	3	143	01/11/2010	0.233890198	344	0.011994421	6.226059246	24	0.078931482	0.011443473	16	1	2010-11	247	65	M	AN	34.33333333	NSA	M	0	M	F	614.3566866	53.85164807	0	0	11	2010	2	4
TS_145	4	1	8//485070	3	143	01/11/2010	0.243803825	796	0.027754533	12.85472515	34	0.158376964	0.00929183	18	1	2010-11	266.7	17.8	M	AN	31.75	NSA	M	0	M	F	2590.862626	58.07753438	1	0	11	2010	2	4
TS_145	4	1	8//5306090	2	143	01/11/2010	0.283634352	46	0.001603905	11.36244565	36	0.197948096	0.010360507	20	1	2010-11	127.5	31.2	F	CSN	28.75	NSA	NP	0	NLAC	M	1008.25492	168.5051928	0	0	11	2010	2	3
TS_145	4	1	8//540506070	2	143	01/11/2010	0.424616185	0	0	6.4060651	16	0.064859342	0.007536411	12	1	2010-11	273.3	66.7	F	CSN	31	NSA	NP	0	NLAC	M	614.3566866	108.756609	0	0	11	2010	2	3
TS_145	4	1	8//5406080	2	143	01/11/2010	0.237352797	3890	0.135634589	20.50705582	61	0.46878615	0.011985358	19	1	2010-11	220	51.2	M	AN	45.8	NSA	M	1	M	F	2301.961594	12	16	9.627125699	11	2010	2	3
TS_145	4	1	8//5507080	3	143	01/11/2010	0.277200456	0	0	2.196518721	9	0.007406769	0.011463642	9	1	2010-11	22	12	F	CSN	38	NSA	NP	0	NLAC	F	614.3566866	160.3277892	0	0	11	2010	2	3
TS_145	4	1	8//6102060	2	143	01/11/2010	0.298817424	48	0.00167364	10.6260636	35	0.063952386	0.009348161	17	1	2010-11	47.5	42.5	M	AV	48.66666667	NSA	M	0	M	F	1314.075137	163.4870025	2	0	11	2010	2	3
TS_145	4	1	8//6103070	2	143	01/11/2010	0.246371951	367	0.012796374	13.60309278	44	0.267819031	0.011043137	20	1	2010-11	135.7	52.9	M	AN	35	NSA	M	0	M	M	1449.12602	62.76941931	0	0	11	2010	2	3
TS_145	4	1	8//6106080	2	143	01/11/2010	0.243840083	0	0	12.2057141	32	0.311866397	0.008932916	19	1	2010-11	240	24	F	CSN	29	NSA	NP	0	NLAC	F	896.3566866	76.4852927	2	0	11	2010	2	3
TS_145	4	1	8//6205080	2	143	01/11/2010	0.249635655	817	0.02848675	10.90768518	26	0.080742507	0.009457806	16	1	2010-11	275.7	77.1	M	AN	38.5	NSA	M	0	M	M	1449.12602	212.4617613	0	0	11	2010	2	3
TS_145	4	1	8//63070100	4	143	01/11/2010	0.32804952	13	0.000453278	8.106125692	22	0.189221742	0.010611044	19	1	2010-11	150	70	F	CSN	38	NSA	NP	0	NLAC	M	614.3566866	158.113883	3	0	11	2010	2	3
TS_145	4	1	8//6307090	2	143	01/11/2010	0.254448593	0	0	3.731739532	13	0.014444833	0.012068722	12	1	2010-11	30	20	F	CSN	45	NSA	NP	0	NLAC	F	614.3566866	120.3702621	0	0	11	2010	2	3
TS_145	4	1	8//7102080	2	143	01/11/2010	0.301942059	2	6.97E-05	12.34858571	37	0.231045776	0.010145175	20	1	2010-11	128.3	66.7	M	AN	29.5	NSA	M	0	M	M	1008.25492	37.57658846	0	0	11	2010	2	3
TS_145	4	1	8//7103090	6	143	01/11/2010	0.378789781	0	0	5.952410615	15	0.097068109	0.009012897	15	1	2010-11	180.7	24	F	CSN	33	NSA	NP	0	NLAC	M	614.3566866	9.899494937	1	0	11	2010	2	3
TS_145	4	1	8//7104080	3	143	01/11/2010	0.305059135	2	6.97E-05	13.06965059	37	0.055916673	0.009550228	17	1	2010-11	40	26.7	F	CSN	36.75	NSA	NP	1	NLAC	F	2865.790351	150.9602597	4	1.83096277	11	2010	2	3
TS_145	4	1	8//7105060	2	143	01/11/2010	0.266052359	206	0.007182706	7.833117558	23	0.070427569	0.009875096	16	1	2010-11	63.3	46.7	M	AN	28	NSA	M	1	M	F	614.3566866	170.2292572	3	1.218045601	11	2010	2	3
TS_145	4	1	8//7105070	2	143	01/11/2010	0.257850019	1005.25	0.035050558	12.37253389	37	0.143121817	0.010318206	19	1	2010-11	75	37.5	M	AN	37	NSA	M	0	M	F	896.3566866	134.6291202	1	0	11	2010	2	3
TS_145	4	1	8//71060100	2	143	01/11/2010	0.329326302	0	0	7.812620384	22	0.040480168	0.010167886	15	1	2010-11	66	82	M	AN	29.25	NSA	M	0	M	F	1390.25492	61.7170965	1	0	11	2010	2	3
TS_145	4	1	8//7106070	2	143	01/11/2010	0.29262813	60	0.00209205	5.991138008	23	0.062277999	0.009909836	17	1	2010-11	36.7	23.3	F	CSN	33	NSA	NP	0	NLAC	F	614.3566866	47.38143096	0	0	11	2010	2	3
TS_145	4	1	8//7106090	2	143	01/11/2010	0.326557449	1	3.49E-05	5.147624661	19	0.015076149	0.010151754	17	1	2010-11	15	55	M	AN	26	NSA	M	0	M	F	614.3566866	250	1	0	11	2010	2	3
TS_145	4	1	8//7203060	2	143	01/11/2010	0.283258121	2	6.97E-05	8.508539002	31	0.11462529	0.011225876	19	1	2010-11	90	25	M	AN	40	NSA	M	0	M	F	614.3566866	206.1552813	0	0	11	2010	2	3
TS_145	4	1	8//7204080	3	143	01/11/2010	0.335180668	3.4	0.00011855	3.627986727	15	0.029073003	0.009210213	14	1	2010-11	15	87.5	F	CSN	39.75	NSA	NP	1	NLAC	F	1237.895354	55.90169944	4	1.480159931	11	2010	2	3
TS_145	4	1	8//7205070	2	143	01/11/2010	0.265105876	27	0.000941423	3.999532399	13	0.019346434	0.009517216	12	1	2010-11	285	60	M	AN	32	NSA	M	0	M	M	614.3566866	75	0	0	11	2010	2	3
TS_145	4	1	8//7205090	2	143	01/11/2010	0.303084316	1	3.49E-05	4.146472692	13	0.021038317	0.009039548	12	1	2010-11	282.5	67.5	F	CSN	27	NSA	NP	0	NLAC	M	614.3566866	152.0690633	0	0	11	2010	2	3
TS_145	4	1	8//7206080	2	143	01/11/2010	0.297105468	147	0.005125523	11.31000224	37	0.247452405	0.011170923	19	1	2010-11	203.3	66.7	F	CSN	24.5	NSA	NP	0	NLAC	F	1460.356687	69.12307864	5	0	11	2010	2	2
TS_145	4	1	8//73040100	3	143	01/11/2010	0.276224476	355	0.012377964	8.318725605	29	0.106781623	0.011146022	19	1	2010-11	101.2	77.5	F	CSN	30.66666667	NSA	NP	0	NLAC	F	1314.075137	88.141931	0	0	11	2010	2	3
TS_145	4	1	8//7305080	2	143	01/11/2010	0.283777924	8	0.00027894	7.746391879	27	0.13122225	0.01056268	19	1	2010-11	202	76	M	AN	27.33333333	NSA	M	0	M	F	1561.024254	162.788206	1	0	11	2010	2	3
TS_145	4	1	8//7306090	2	143	01/11/2010	0.304975731	13	0.000453278	9.936571276	30	0.194678501	0.010992962	20	1	2010-11	154	16	F	CSN	39.33333333	NSA	NP	0	NLAC	M	1143.305803	177.3414785	0	0	11	2010	2	3
TS_145	4	1	8//73070100	2	143	01/11/2010	0.312280604	315	0.010983264	13.47498804	40	0.194965395	0.011142665	20	1	2010-11	107.5	32.5	F	CSN	40	NSA	NP	0	NLAC	F	1178.356687	127.4754878	0	0	11	2010	2	3
TS_145	4	1	8//74060100	2	143	01/11/2010	0.289434442	0	0	4.331385651	15	0.024211005	0.010464227	14	1	2010-11	110	50	F	CSN	32	NSA	NP	1	NLAC	F	614.3566866	213.4900466	4	1.076599732	11	2010	2	3
TS_145	4	1	8//7406080	2	143	01/11/2010	0.249688933	733	0.02555788	15.12679175	48	0.277291402	0.010629585	20	1	2010-11	132.5	47.5	F	CSN	17.66666667	NSA	NP	1	NLAC	M	1178.356687	90.13878189	6	2.725621874	11	2010	2	2
TS_145	4	1	8//74080100	3	143	01/11/2010	0.347559843	0	0	8.546801267	23	0.19544709	0.009360785	20	1	2010-11	132.5	22.5	F	CSN	33	NSA	NP	0	NLAC	M	614.3566866	213.6000936	1	0	11	2010	2	3
TS_145	4	1	8//75060100	2	143	01/11/2010	0.362249703	0	0	4.409602087	12	0.040579284	0.008697781	12	1	2010-11	70	15	M	AN	31	NSA	M	0	M	F	614.3566866	180.2775638	1	0	11	2010	2	3
TS_145	4	1	8//7506090	2	143	01/11/2010	0.264815193	82	0.002859135	7.458939075	25	0.03861757	0.01064607	17	1	2010-11	63.3	66.7	F	CSN	21.4	NSA	NP	0	NLAC	F	896.3566866	200	2	0	11	2010	2	3
TS_145	4	1	8//75080100	3	143	01/11/2010	0.294985533	8	0.00027894	11.30872429	33	0.23939518	0.010271039	19	1	2010-11	222	62	F	CSN	27.66666667	NSA	NP	0	NLAC	F	896.3566866	108.295891	1	0	11	2010	2	3
TS_145	4	1	8//7508090	3	143	01/11/2010	0.275802331	31	0.001080893	14.42032892	40	0.375093726	0.009931215	19	1	2010-11	226.7	46.7	M	AN	31.25	NSA	M	0	M	F	1143.305803	37.12142239	3	5.208490992	11	2010	2	3
TS_145	4	1	8//8105060	3	143	01/11/2010	0.311046314	946	0.032984658	17.87539012	60	0.383670222	0.011643072	20	1	2010-11	126.7	63.3	F	CSN	32	NSA	NP	1	NLAC	M	1861.434022	168.3092392	4	2.490562425	11	2010	2	3
TS_145	4	1	8//8107080	2	143	01/11/2010	0.280916982	179.8333333	0.006270339	7.919592098	25	0.139300739	0.009911	17	1	2010-11	260	30	F	CSN	24	NSA	NP	1	NLAC	F	614.3566866	55.90169944	3	2.933220213	11	2010	2	3
TS_145	4	1	8//8108090	2	143	01/11/2010	0.242139632	447	0.015585774	10.94444363	28	0.10281197	0.010067562	16	1	2010-11	267.5	85	M	AN	29.5	NSA	M	0	M	F	1630.295946	275	0	0	11	2010	2	3
TS_145	4	1	8//8204060	2	143	01/11/2010	0.263214903	100	0.00348675	2.838681677	14	0.014949978	0.01127486	14	1	2010-11	90	82.5	M	AN	21.5	NSA	M	0	M	F	896.3566866	204.3624232	2	0	11	2010	2	2
TS_145	4	1	8//8204080	3	143	01/11/2010	0.240007652	942	0.032845188	13.9664945	46	0.262501591	0.010863664	20	1	2010-11	147.8	26.7	M	AN	50.5	NSA	M	0	M	M	1237.895354	176.2044267	2	0	11	2010	2	3
TS_145	4	1	8//8205090	2	143	01/11/2010	0.286518335	19.25	0.000671199	10.19880561	32	0.18554939	0.010470217	18	1	2010-11	265	32.5	F	CSN	40	NSA	NP	1	NLAC	F	896.3566866	55.90169944	2	3.793500311	11	2010	2	3
TS_145	4	1	8//8304090	2	143	01/11/2010	0.293958446	0	0	8.613831101	22	0.128638648	0.009686015	19	1	2010-11	110	20	M	AN	42	NSA	M	1	M	F	1143.305803	300	1	1.344161751	11	2010	2	3
TS_145	4	1	8//8305070	2	143	01/11/2010	0.282480962	318	0.011087866	13.07236649	36	0.228897104	0.009511898	19	1	2010-11	120	83.3	F	CSN	46	NSA	NP	1	NLAC	F	1237.895354	113.1768528	1	1.424194267	11	2010	2	3
TS_145	4	1	8//8407090	2	143	01/11/2010	0.285687286	317	0.011052999	11.18402204	43	0.236795767	0.01211514	19	1	2010-11	182.5	42.5	M	AN	26	NSA	M	1	M	M	1178.356687	190.3943276	2	2.299776527	11	2010	2	2
TS_145	4	1	8//85060100	3	143	01/11/2010	0.261926808	238	0.008298466	7.970476346	25	0.15324899	0.010719295	19	1	2010-11	220	62.5	M	AN	43	NSA	M	0	M	F	614.3566866	113	1	0	11	2010	2	3
TS_145	4	1	8//8506090	3	143	01/11/2010	0.305322741	0	0	8.806076873	30	0.077317104	0.010979871	17	1	2010-11	51.7	33.3	M	AN	26	NSA	M	0	M	F	896.3566866	89.31965069	0	0	11	2010	2	2
TS_146	8	4	8//110406070	2	98	01/12/2010	0.313930103	73.5	0.002562762	12.29629013	29	0.207740039	0.009879353	20	1	2010-12	120	30	M	AN	35	NSA	M	0	M	F	614.3566866	141.4213562	0	0	12	2010	2	3
TS_146	8	4	8//110506070	3	98	01/12/2010	0.320216501	78.75	0.002745816	3.251802235	14	0.016612483	0.009322589	12	1	2010-12	285	52.5	M	AN	29	NSA	M	1	M	M	614.3566866	182.0027472	0	0.460114149	12	2010	2	3
TS_146	8	4	8//120406070	3	98	01/12/2010	0.33074652	2	6.97E-05	2.75684624	10	0.04030623	0.008376615	9	1	2010-12	270	78.6	M	AN	33	NSA	M	0	M	F	614.3566866	212.475881	0	0	12	2010	2	3
TS_146	8	4	8//1204080100	2	98	01/12/2010	0.362195466	0	0	11.32813996	23	0.281211863	0.008352562	19	1	2010-12	203.3	70	M	AN	27	NSA	M	0	M	F	614.3566866	101.4347081	0	0	12	2010	2	3
TS_146	8	4	8//120408090	2	98	01/12/2010	0.223609454	1273.5	0.044403766	11.40762447	42	0.216850465	0.01234441	19	1	2010-12	256.7	53.3	M	AN	47.5	NSA	M	0	M	F	1008.25492	67	0	0	12	2010	2	3
TS_146	8	4	8//1204090100	3	98	01/12/2010	0.320216501	0	0	5.017781064	14	0.095529079	0.009482045	13	1	2010-12	270	12.5	M	AN	25	NSA	M	1	M	F	614.3566866	55.90169944	5	2.081020655	12	2010	2	3
TS_146	8	4	8//136105090	2	98	01/12/2010	0.330542557	0	0	7.501524448	17	0.095926283	0.008602073	16	1	2010-12	260	81.7	F	CSN	22	NSA	NP	0	NLAC	F	614.3566866	200.7211997	0	0	12	2010	2	2
TS_146	8	4	8//17103080	1	98	01/12/2010	0.28312238	80.4	0.002803347	6.662136921	26	0.031126019	0.012371566	17	1	2010-12	40	70	F	CSN	16.5	NSA	NP	0	NLAC	F	614.3566866	50	2	0	12	2010	2	1
TS_146	8	4	8//174050100	3	98	01/12/2010	0.366588155	0	0	2.760845093	9	0.006684162	0.008935574	9	1	2010-12	15.6	26.7	M	AN	45	NSA	M	1	M	F	614.3566866	244	5	0.438377478	12	2010	2	2
TS_146	8	4	8//17406070	1	98	01/12/2010	0.313932595	0	0	6.760855753	23	0.020653495	0.009145051	17	1	2010-12	15	50	M	AV	44	NSA	M	0	M	F	1237.895354	233.0772404	2	0	12	2010	2	2
TS_146	8	4	8//174080100	2	98	01/12/2010	0.283258121	0	0	8.885304104	21	0.07621034	0.010985911	17	1	2010-12	55	25	M	AN	32	NSA	M	1	M	F	614.3566866	150.9602597	7	0.904449614	12	2010	2	2
TS_146	8	4	8//17506090	1	98	01/12/2010	0.283258121	0	0	5.714691735	23	0.117956421	0.011183901	17	1	2010-12	100	70	F	CSN	22.5	NSA	NP	0	NLAC	F	614.3566866	128.0624847	0	0	12	2010	2	2
TS_146	8	4	8//17507090	2	98	01/12/2010	0.356730416	0	0	9.461965875	24	0.181432521	0.009518962	18	1	2010-12	170	23.3	M	AN	28.5	NSA	M	0	M	M	614.3566866	48.87739764	1	0	12	2010	2	2
TS_146	8	4	8//181020100	4	98	01/12/2010	0.295375219	6	0.000209205	5.911310958	19	0.084199349	0.009306826	16	1	2010-12	262.5	76.7	M	AN	27	NSA	M	0	M	F	614.3566866	198.403629	1	0	12	2010	2	2
TS_146	8	4	8//18102070	2	98	01/12/2010	0.287934432	1	3.49E-05	9.82100515	27	0.204177892	0.010576536	18	1	2010-12	252.5	20	M	AN	29	NSA	M	1	M	F	896.3566866	8	10	4.632876722	12	2010	2	2
TS_146	8	4	8//18102080	1	98	01/12/2010	0.258424943	598.5	0.020868201	11.32148523	39	0.218699141	0.009869998	19	1	2010-12	245	60	M	AN	23	NSA	M	1	M	F	896.3566866	75.95393341	17	3.653608956	12	2010	2	2
TS_146	8	4	8//18104080	1	98	01/12/2010	0.28715999	9	0.000313808	7.080847011	27	0.131626308	0.010233388	20	1	2010-12	125	15	M	AN	24	NSA	M	0	M	M	1008.25492	158.113883	0	0	12	2010	2	2
TS_146	8	4	8//181050100	3	98	01/12/2010	0.28312238	0	0	8.734838245	24	0.072206749	0.011035193	17	1	2010-12	40	32.9	M	AN	32	NSA	M	0	M	F	614.3566866	62	1	0	12	2010	2	2
TS_146	8	4	8//18105060	2	98	01/12/2010	0.238580017	3800	0.132496513	10.01306036	26	0.123754548	0.010977352	17	1	2010-12	95	50	F	CSN	27	NSA	NP	0	NLAC	F	614.3566866	150	1	0	12	2010	2	2
TS_146	8	4	8//18105070	1	98	01/12/2010	0.312272849	0	0	5.451142097	19	0.099355721	0.009741777	15	1	2010-12	96.7	86.7	M	AN	28	NSA	M	0	M	F	1008.25492	158.9276565	1	0	12	2010	2	2
TS_146	8	4	8//18105080	2	98	01/12/2010	0.31372866	0	0	9.460661238	23	0.068690677	0.009709543	17	1	2010-12	36	46	F	CSN	31	NSA	NP	0	NLAC	F	614.3566866	197.1014967	1	0	12	2010	2	2
TS_146	8	4	8//18106090	1	98	01/12/2010	0.335180668	1.066666667	3.72E-05	6.940464737	18	0.037484851	0.008443802	14	1	2010-12	30	80	F	CSN	28	NSA	NP	1	NLAC	F	614.3566866	111.8033989	6	2.770041057	12	2010	2	2
TS_146	8	4	8//181080100	2	98	01/12/2010	0.260840384	259.25	0.0090394	9.907441081	21	0.1759007	0.010121863	18	1	2010-12	180	23.3	M	AN	31	NSA	M	1	M	M	614.3566866	74.6860094	7	2.104858373	12	2010	2	2
TS_146	8	4	8//18108090	1	98	01/12/2010	0.283258121	18	0.000627615	10.57637961	29	0.232871012	0.010843841	19	1	2010-12	120	70	F	CSN	31.5	NSA	NP	0	NLAC	F	614.3566866	94.75230868	1	0	12	2010	2	2
TS_146	8	4	8//18203080	3	98	01/12/2010	0.32804952	0	0	2.473943011	9	0.051740088	0.00913217	9	1	2010-12	260	35.6	F	CSN	23	NSA	NP	0	NLAC	F	614.3566866	56	2	0	12	2010	2	2
TS_146	8	4	8//18204070	3	98	01/12/2010	0.269241729	202.5	0.007060669	8.918298332	29	0.249783749	0.010730167	19	1	2010-12	218	24	M	AN	33	NSA	M	0	M	F	614.3566866	11.18033989	3	0	12	2010	2	2
TS_146	8	4	8//18204080	2	98	01/12/2010	0.332395207	2.5	8.72E-05	10.22430129	34	0.258595888	0.009417752	19	1	2010-12	192	30	M	AN	34.5	NSA	M	0	M	F	896.3566866	53.85164807	4	0	12	2010	2	2
TS_146	8	4	8//182050100	2	98	01/12/2010	0.353059014	0	0	9.844982071	24	0.2201582	0.009143921	19	1	2010-12	125	81.7	M	AN	27	NSA	M	0	M	M	614.3566866	52.49761899	1	0	12	2010	2	2
TS_146	8	4	8//18205060	2	98	01/12/2010	0.304232981	0	0	10.19710376	23	0.260943562	0.010374924	19	1	2010-12	190	50	F	CSN	23	NSA	NP	0	NLAC	F	614.3566866	100	4	0	12	2010	2	2
TS_146	8	4	8//18205080	1	98	01/12/2010	0.243663545	3033	0.105753138	19.37909548	93	0.235340137	0.012390348	20	1	2010-12	85	50	M	AN	28.5	NSA	M	0	M	F	3716.356687	50	4	0	12	2010	2	2
TS_146	8	4	8//18205090	2	98	01/12/2010	0.281243022	16	0.00055788	12.92333016	32	0.303145825	0.009527536	20	1	2010-12	133.3	60	M	AN	23	NSA	M	0	M	M	614.3566866	73.79024326	1	0	12	2010	2	2
TS_146	8	4	8//18206090	2	98	01/12/2010	0.314618387	0	0	11.48198539	26	0.132476746	0.00896381	17	1	2010-12	80	53.3	M	AN	30	NSA	M	0	M	F	614.3566866	33	1	0	12	2010	2	2
TS_146	8	4	8//18207090	1	98	01/12/2010	0.267133001	199	0.006938633	9.442164971	27	0.10403697	0.010053884	16	1	2010-12	265	75	M	AN	20	NSA	M	0	M	F	1008.25492	176.7766953	2	0	12	2010	2	1
TS_146	8	4	8//182080100	1	98	01/12/2010	0.281922404	32	0.00111576	9.099666962	23	0.089998111	0.009105528	16	1	2010-12	270	75	M	AN	20.5	NSA	M	0	M	F	896.3566866	176.7766953	1	0	12	2010	2	2
TS_146	8	4	8//18208090	3	98	01/12/2010	0.296937251	1	3.49E-05	12.20942144	32	0.336242922	0.009722121	19	1	2010-12	221.2	41.2	M	AN	35	NSA	M	0	M	F	614.3566866	93.63759929	1	0	12	2010	2	2
TS_146	8	4	8//183040100	1	98	01/12/2010	0.300643378	472	0.016457462	10.11106488	38	0.087822382	0.010387726	17	1	2010-12	55	40	M	AN	25	NSA	M	0	M	F	1237.895354	106.6677083	2	0	12	2010	2	2
TS_146	8	4	8//18304070	3	98	01/12/2010	0.345410505	3.5	0.000122036	11.50914174	27	0.282280371	0.008741428	19	1	2010-12	237.5	58.8	M	AN	36	NSA	M	1	M	F	614.3566866	75.95393341	12	3.083231472	12	2010	2	2
TS_146	8	4	8//183050100	1	98	01/12/2010	0.292594565	629	0.02193166	7.149643894	25	0.019913434	0.00951435	17	1	2010-12	15	45	M	AN	27.5	NSA	M	0	M	F	1506.093292	183.0983342	4	0	12	2010	2	2
TS_146	8	4	8//18305060	2	98	01/12/2010	0.388621377	0	0	8.993046335	25	0.091928751	0.007947623	17	1	2010-12	66.7	30	F	CSN	25	NSA	NP	0	NLAC	F	614.3566866	127.2360012	2	0	12	2010	2	2
TS_146	8	4	8//18305070	2	98	01/12/2010	0.234526547	0	0	8.105520466	24	0.059492697	0.010776274	17	1	2010-12	63.3	56.7	F	CSN	20	NSA	NP	0	NLAC	F	614.3566866	100	2	0	12	2010	2	1
TS_146	8	4	8//18305080	1	98	01/12/2010	0.292886807	0	0	5.571508733	18	0.021832279	0.00920131	16	1	2010-12	20	30	M	AN	39.5	NSA	M	0	M	F	614.3566866	55	1	0	12	2010	2	2
TS_146	8	4	8//183090100	2	98	01/12/2010	0.369713541	0	0	9.928943895	24	0.223182787	0.008620515	19	1	2010-12	140	75	M	AN	35	NSA	M	0	M	M	614.3566866	177.138364	2	0	12	2010	2	2
TS_146	8	4	8//18405080	3	98	01/12/2010	0.24316016	38.25	0.001333682	6.000483313	17	0.099925442	0.011168481	16	1	2010-12	167.5	27.5	M	AN	24	NSA	M	1	M	M	614.3566866	131.8673576	4	0.594090177	12	2010	2	2
TS_146	8	4	8//18406070	2	98	01/12/2010	0.341211622	8.333333333	0.000290563	12.65099262	35	0.325628813	0.008767402	19	1	2010-12	247.5	22.5	M	AN	27	NSA	M	1	M	F	614.3566866	55.90169944	9	4.37706325	12	2010	2	2
TS_146	8	4	8//18407090	2	98	01/12/2010	0.25651043	0	0	5.69572144	18	0.112908865	0.009241872	15	1	2010-12	270	35	M	AN	39	NSA	M	1	M	F	614.3566866	55.90169944	4	2.317097604	12	2010	2	2
TS_146	8	4	8//185060100	2	98	01/12/2010	0.252330733	116.25	0.004053347	12.61233055	32	0.289915153	0.010394857	20	1	2010-12	136.7	33.3	M	AN	32	NSA	M	0	M	M	614.3566866	97.73944956	1	0	12	2010	2	2
TS_146	8	4	8//18507090	2	98	01/12/2010	0.260840384	118.75	0.004140516	9.940285942	21	0.176469131	0.010118499	18	1	2010-12	186.7	20	F	CSN	29	NSA	NP	0	NLAC	M	614.3566866	0	4	0	12	2010	2	2
TS_146	8	4	8//185080100	1	98	01/12/2010	0.254261621	5230	0.182357043	9.589389583	61	0.077096837	0.012154919	17	1	2010-12	55	55	M	AN	23	NSA	M	0	M	F	3040.133439	117.3797257	5	0	12	2010	2	2
TS_146	8	4	8//2102060100	1	98	01/12/2010	0.307007677	17	0.000592748	8.063831584	24	0.034081313	0.010481256	17	1	2010-12	20	45	M	AN	34	NSA	M	0	M	F	1237.895354	188.2153022	2	0	12	2010	2	2
TS_146	8	4	8//210207080	2	98	01/12/2010	0.357734353	0.166666667	5.81E-06	11.47891247	24	0.318900867	0.008410698	19	1	2010-12	217.5	25	M	AN	29	NSA	M	1	M	F	614.3566866	55.90169944	3	4.916066004	12	2010	2	2
TS_146	8	4	8//2102080100	2	98	01/12/2010	0.266016336	0	0	10.78593792	28	0.266920368	0.01052532	20	1	2010-12	166.7	60	F	CSN	45	NSA	NP	0	NLAC	M	614.3566866	105.3043209	2	0	12	2010	2	2
TS_146	8	4	8//2103060100	1	98	01/12/2010	0.234526547	0	0	8.893612788	24	0.063559025	0.010685525	17	1	2010-12	60	60	M	AN	25	NSA	M	0	M	F	614.3566866	137.0328428	2	0	12	2010	2	2
TS_146	8	4	8//210406070	2	98	01/12/2010	0.345410505	0	0	11.71333387	27	0.285640736	0.008419627	19	1	2010-12	216.7	50	M	AN	31	NSA	M	0	M	F	614.3566866	35.11409973	5	0	12	2010	2	2
TS_146	8	4	8//210407090	2	98	01/12/2010	0.364990748	0	0	12.61652685	27	0.297604395	0.008581043	19	1	2010-12	133.3	73.3	M	AN	27	NSA	M	0	M	M	614.3566866	119.8165264	2	0	12	2010	2	2
TS_146	8	4	8//2105080100	3	98	01/12/2010	0.323870031	25.5	0.000889121	10.24688348	34	0.182009927	0.010977541	20	1	2010-12	147.5	75	F	CSN	25	NSA	NP	0	NLAC	M	614.3566866	190.3943276	0	0	12	2010	2	2
TS_146	8	4	8//210508090	3	98	01/12/2010	0.344407336	0.25	8.72E-06	11.69881206	32	0.283641624	0.010243929	20	1	2010-12	150	50	M	AN	40	NSA	M	0	M	M	614.3566866	70.71067812	1	0	12	2010	2	2
TS_146	8	4	8//2105090100	2	98	01/12/2010	0.38382703	0	0	12.6377532	27	0.292174732	0.008753849	19	1	2010-12	130	70	F	CSN	21	NSA	NP	0	NLAC	M	614.3566866	74.6860094	1	0	12	2010	2	2
TS_146	8	4	8//220306080	1	98	01/12/2010	0.362195466	0	0	11.50254102	23	0.284450112	0.008340413	19	1	2010-12	203.3	53.3	M	AN	26	NSA	M	1	M	F	614.3566866	46.66904756	2	3.163497144	12	2010	2	2
TS_146	8	4	8//220306090	2	98	01/12/2010	0.320216501	0	0	5.617865835	14	0.100147377	0.009428397	13	1	2010-12	272.5	17.5	M	AN	41	NSA	M	1	M	F	614.3566866	55.90169944	5	2.738441346	12	2010	2	2
TS_146	8	4	8//2203090100	2	98	01/12/2010	0.331861771	0	0	7.732256442	22	0.024637096	0.010474087	17	1	2010-12	20	50	F	CSN	25	NSA	NP	0	NLAC	F	614.3566866	237.118114	3	0	12	2010	2	2
TS_146	8	4	8//481060	4	98	01/12/2010	0.244494651	109	0.003800558	11.90131622	36	0.265004004	0.009184933	19	1	2010-12	252.3	56.2	M	AN	37.66666667	NSA	M	0	M	F	896.3566866	37.01351105	2	0	12	2010	2	4
TS_146	8	4	8//4840100	3	98	01/12/2010	0.321037624	18	0.000627615	1.496825776	5	0.015779371	0.009664225	5	1	2010-12	286.7	16.7	F	CSN	30	NSA	NP	1	NLAC	F	614.3566866	142.2251736	2	0	12	2010	2	4
TS_146	8	4	8//484090	3	98	01/12/2010	0.323771817	6	0.000209205	5.642182567	16	0.09236557	0.008577718	13	1	2010-12	268.6	24.3	F	CSN	31.5	NSA	NP	0	NLAC	F	1178.356687	78.39005039	4	0	12	2010	2	3
TS_146	8	4	8//485080	4	98	01/12/2010	0.3429797	0.5	1.74E-05	11.74672273	35	0.186603527	0.009523353	20	1	2010-12	108.6	37.1	M	AN	31	NSA	M	0	M	F	614.3566866	129.7574661	0	0	12	2010	2	4
TS_146	8	4	8//5102060	2	98	01/12/2010	0.349923212	0.333333333	1.16E-05	3.241752275	10	0.050248925	0.008199649	9	1	2010-12	283.3	20	M	AN	37	NSA	M	0	M	F	614.3566866	47.38143096	3	0	12	2010	2	3
TS_146	8	4	8//51030100	7	98	01/12/2010	0.262180235	43	0.001499303	8.288598032	24	0.082877156	0.009591859	16	1	2010-12	282.7	68	F	CSN	28	NSA	NP	0	NLAC	M	1237.895354	156.6971602	1	0	12	2010	2	3
TS_146	8	4	8//51060100	2	98	01/12/2010	0.365240068	0	0	5.321102632	16	0.096646925	0.008868547	15	1	2010-12	200	20	F	CSN	26	NSA	NP	1	NLAC	F	614.3566866	67	3	1.533659002	12	2010	2	3
TS_146	8	4	8//5106080	3	98	01/12/2010	0.261475721	0	0	11.90761001	28	0.138875017	0.009437297	17	1	2010-12	78.3	38.3	M	AN	29	NSA	M	0	M	F	614.3566866	118.2285921	1	0	12	2010	2	4
TS_146	8	4	8//5204090	3	98	01/12/2010	0.320216501	158.25	0.005517782	8.046173707	25	0.075679368	0.009725991	16	1	2010-12	267.5	57.5	M	AN	47	NSA	M	1	M	F	614.3566866	172.1917536	3	2.182568801	12	2010	2	3
TS_146	8	4	8//5206090	3	98	01/12/2010	0.298312077	8	0.00027894	10.54819242	33	0.277442069	0.010760297	19	1	2010-12	221.2	51.2	F	CSN	36.5	NSA	NP	1	NLAC	F	896.3566866	12	7	4.646477813	12	2010	2	3
TS_146	8	4	8//5304070a	2	98	01/12/2010	0.258847788	0	0	9.417301739	22	0.172853421	0.010420942	18	1	2010-12	186.7	20	F	CSN	23	NSA	NP	1	NLAC	M	614.3566866	59.9082632	4	3.024016706	12	2010	2	3
TS_146	8	4	8//5304090	2	98	01/12/2010	0.254448593	0	0	4.25191687	13	0.016503743	0.011993429	12	1	2010-12	33.3	23.3	M	AN	38	NSA	M	0	M	F	614.3566866	75.13321503	1	0	12	2010	2	3
TS_146	8	4	8//5305090	2	98	01/12/2010	0.289546725	0	0	7.688315274	19	0.149624228	0.010818108	16	1	2010-12	110	78	M	AN	28.33333333	NSA	M	1	M	F	614.3566866	113.1768528	2	1.493373292	12	2010	2	3
TS_146	8	4	8//61020100	2	98	01/12/2010	0.358661305	0	0	5.608038701	14	0.10514854	0.009295806	13	1	2010-12	110	70	M	AN	37	NSA	M	0	M	F	614.3566866	80	1	0	12	2010	2	3
TS_146	8	4	8//61050100	2	98	01/12/2010	0.235916673	205	0.007147838	5.930374979	19	0.097295029	0.011146344	16	1	2010-12	240	80	F	CSN	30	NSA	NP	1	NLAC	F	614.3566866	0	6	1.709383907	12	2010	2	3
TS_146	8	4	8//6204080	4	98	01/12/2010	0.327946155	0	0	0.663059087	5	0.007459582	0.009670827	5	1	2010-12	285	78.3	M	AN	29	NSA	M	0	M	M	614.3566866	258	0	0	12	2010	2	2
TS_146	8	4	8//63040100	5	98	01/12/2010	0.265313857	165	0.005753138	1.210679532	8	0.01878956	0.010693212	8	1	2010-12	260	72.5	F	CSN	21	NSA	NP	0	NLAC	F	614.3566866	167.7050983	1	0	12	2010	2	3
TS_146	8	4	8//6304070	2	98	01/12/2010	0.327772876	11.5	0.000400976	13.86698311	39	0.356423015	0.008728019	19	1	2010-12	230	38	M	AN	33	NSA	M	1	M	F	1008.25492	70	11	5.651669113	12	2010	2	3
TS_146	8	4	8//6304090	4	98	01/12/2010	0.306753063	7.5	0.000261506	4.89672739	18	0.079293026	0.00999214	16	1	2010-12	225.5	78.2	M	AN	38.5	NSA	M	1	M	F	1008.25492	146.11297	5	1.218172153	12	2010	2	3
TS_146	8	4	8//64080100	2	98	01/12/2010	0.236811938	1392.666667	0.04855881	9.084480767	35	0.156903158	0.013184854	19	1	2010-12	250	53.3	M	AN	46	NSA	M	1	M	F	614.3566866	83.60023923	9	2.612908457	12	2010	2	3
TS_146	8	4	8//7103070	2	98	01/12/2010	0.289162959	0	0	10.30821215	21	0.257522777	0.010268654	19	1	2010-12	186.7	60	M	AN	28.5	NSA	M	0	M	M	614.3566866	166.4001202	5	0	12	2010	2	2
TS_146	8	4	8//7204060	2	98	01/12/2010	0.336489959	75	0.002615063	5.140608534	17	0.019004427	0.009205066	14	1	2010-12	20	86	M	AN	22.33333333	NSA	M	0	M	F	614.3566866	10	4	0	12	2010	2	2
TS_146	8	4	8//7206090	2	98	01/12/2010	0.424616185	0	0	3.936283758	10	0.081207204	0.006973317	10	1	2010-12	30	86.7	F	CSN	38	NSA	NP	0	NLAC	F	614.3566866	67	4	0	12	2010	2	3
TS_146	8	4	8//7304060	2	98	01/12/2010	0.3762457	2	6.97E-05	11.99407675	29	0.14710837	0.009549151	19	1	2010-12	90	55	M	AN	37	NSA	M	0	M	F	614.3566866	111.8033989	1	0	12	2010	2	3
TS_146	8	4	8//7305090	2	98	01/12/2010	0.347559843	0	0	9.33026552	23	0.211728615	0.009195497	20	1	2010-12	150	20	M	AN	28	NSA	M	0	M	M	614.3566866	190.3943276	1	0	12	2010	2	2
TS_146	8	4	8//73090100	3	98	01/12/2010	0.321806547	0	0	7.226878473	19	0.105320276	0.009494692	19	1	2010-12	106.7	21.7	F	CSN	28.66666667	NSA	NP	0	NLAC	F	896.3566866	37.12142239	0	0	12	2010	2	3
TS_146	8	4	8//7406090	2	98	01/12/2010	0.294158656	1	3.49E-05	13.75050671	42	0.272797858	0.009935302	20	1	2010-12	140	42.5	F	CSN	36	NSA	NP	1	NLAC	M	1008.25492	90.13878189	3	2.384739906	12	2010	2	3
TS_146	8	4	8//75090100	2	98	01/12/2010	0.316261726	0.333333333	1.16E-05	12.38308863	29	0.328144454	0.008018991	19	1	2010-12	230	45	M	AN	29	NSA	M	1	M	F	614.3566866	70	7	4.106346008	12	2010	2	3
TS_146	8	4	8//8102070	5	98	01/12/2010	0.314767265	1	3.49E-05	9.294003432	22	0.086752569	0.008490733	16	1	2010-12	271.5	73.1	M	AN	34	NSA	M	0	M	M	614.3566866	161.0465771	3	0	12	2010	2	3
TS_146	8	4	8//8103080	2	98	01/12/2010	0.363070825	0	0	7.85877507	22	0.0952804	0.009099581	19	1	2010-12	90	36.7	M	AN	34	NSA	M	0	M	F	614.3566866	166.4001202	0	0	12	2010	2	3
TS_146	8	4	8//81070100	2	98	01/12/2010	0.295375219	0	0	8.090147931	20	0.140412635	0.007508674	16	1	2010-12	265	50	M	AN	31	NSA	M	0	M	F	614.3566866	79.0569415	2	0	12	2010	2	3
TS_146	8	4	8//8107090	3	98	01/12/2010	0.341211622	0	0	10.00781406	24	0.196419366	0.010168081	17	1	2010-12	260	42	M	AN	28	NSA	M	1	M	F	614.3566866	107.3545528	5	3.260483849	12	2010	2	3
TS_146	8	4	8//8203070	2	98	01/12/2010	0.357734353	0.166666667	5.81E-06	11.47891247	24	0.318900867	0.008410698	19	1	2010-12	215	30	M	AN	27	NSA	M	1	M	F	614.3566866	55.90169944	7	4.916066004	12	2010	2	3
TS_146	8	4	8//8203080	2	98	01/12/2010	0.333932825	10	0.000348675	8.50442257	26	0.207560321	0.00961602	18	1	2010-12	217.5	17.5	M	AN	30.5	NSA	M	0	M	F	896.3566866	75	4	0	12	2010	2	3
TS_146	8	4	8//8205060	2	98	01/12/2010	0.304431582	1	3.49E-05	8.740317871	28	0.079044637	0.009289438	17	1	2010-12	70	56.7	M	AN	23	NSA	M	0	M	F	614.3566866	120.3702621	4	0	12	2010	2	2
TS_146	8	4	8//8205070	3	98	01/12/2010	0.331685733	0	0	10.39555281	30	0.230924717	0.00917685	19	1	2010-12	240	66	F	CSN	38	NSA	NP	0	NLAC	F	614.3566866	76.21679605	9	0	12	2010	2	3
TS_146	8	4	8//82090100	5	98	01/12/2010	0.252330733	35.75	0.001246513	12.61233055	32	0.289915153	0.010394857	20	1	2010-12	155.5	22.7	F	CSN	25	NSA	NP	0	NLAC	M	614.3566866	129.2439554	4	0	12	2010	2	2
TS_146	8	4	8//83090100	3	98	01/12/2010	0.353059014	0	0	7.827637894	19	0.150343092	0.008512136	16	1	2010-12	100	66	F	CSN	42	NSA	NP	0	NLAC	F	614.3566866	156.2049935	3	0	12	2010	2	3
TS_147	27	8	8//110207090	2	188	01/01/2011	0.296870294	81.5	0.003643924	4.371409593	27	0.043550664	0.013567581	17	1	2011-01	110	50	F	CSN	29	NSA	NP	0	NLAC	F	614.3566866	210.924157	0	0	1	2011	3	3
TS_147	27	8	8//110306070	2	188	01/01/2011	0.319642352	1.75	7.82E-05	5.96465768	19	0.130294762	0.012089052	14	1	2011-01	193.3	83.3	M	AN	30	NSA	M	0	M	F	896.3566866	106.6677083	0	0	1	2011	3	2
TS_147	27	8	8//110307090	3	188	01/01/2011	0.33740593	133	0.005946526	5.031800894	18	0.009525014	0.01195241	16	1	2011-01	66.7	13.3	M	AN	36.5	NSA	M	1	M	F	896.3566866	165.4629868	18	2.563584328	1	2011	3	4
TS_147	27	8	8//110506070	3	188	01/01/2011	0.319664558	238	0.010641152	4.301711146	21	0.176142273	0.013274782	18	1	2011-01	285	52.5	M	AN	24.5	NSA	M	1	M	M	614.3566866	162.7421273	21	0.987206102	1	2011	3	4
TS_147	27	8	8//120406070	3	188	01/01/2011	0.306139178	568	0.02539569	7.068575517	26	0.317270329	0.012806012	18	1	2011-01	270	78.6	M	AN	38.2	NSA	M	0	M	F	1561.024254	154.2595216	1	0	1	2011	3	4
TS_147	27	8	8//1204090100	3	188	01/01/2011	0.324508365	9	0.000402396	5.810718743	15	0.117500472	0.012572999	12	1	2011-01	270	12.5	M	AN	28.5	NSA	M	1	M	F	1008.25492	55.90169944	6	2.23542975	1	2011	3	4
TS_147	27	8	8//130406070	2	188	01/01/2011	0.293807161	12	0.000536529	5.442951002	27	0.210840566	0.012643123	18	1	2011-01	190	46.7	M	AN	31.5	NSA	M	1	M	F	896.3566866	33	26	1.611833599	1	2011	3	3
TS_147	27	8	8//130507080	2	188	01/01/2011	0.271003987	500.5	0.022377716	5.122993817	27	0.119613061	0.012232552	17	1	2011-01	130	45	M	AN	40	NSA	M	0	M	M	614.3566866	185.9516066	0	0	1	2011	3	3
TS_147	27	8	8//130507090	2	188	01/01/2011	0.286846965	444	0.01985156	7.07355691	29	0.220645444	0.016455194	19	1	2011-01	122.9	42.9	M	AN	26	NSA	M	0	M	M	614.3566866	207.5090359	0	0	1	2011	3	3
TS_147	27	8	8//136105090	2	188	01/01/2011	0.314921498	476	0.021282303	10.06318434	31	0.482006403	0.011932703	18	1	2011-01	260	81.7	F	CSN	28.8	NSA	NP	0	NLAC	F	1661.024254	83.60023923	1	0	1	2011	3	3
TS_147	27	8	8//151040100	2	188	01/01/2011	0.29079292	263	0.01175892	11.49950005	45	0.362346772	0.01194977	18	1	2011-01	158.6	42.9	F	CSN	19.66666667	NSA	NP	0	NLAC	M	1449.12602	168.3448841	0	0	1	2011	3	2
TS_147	27	8	8//15108090	2	188	01/01/2011	0.31646908	0	0	4.913739635	21	0.235835077	0.012429551	18	1	2011-01	243.3	83.3	F	CSN	29.5	NSA	NP	0	NLAC	F	1008.25492	143.4503398	0	0	1	2011	3	3
TS_147	27	8	8//152040100	2	188	01/01/2011	0.331646643	9	0.000402396	4.871381953	21	0.039667198	0.012062519	17	1	2011-01	110	30	M	AN	29	NSA	M	0	M	F	614.3566866	141.4213562	0	0	1	2011	3	3
TS_147	27	8	8//15204070	2	188	01/01/2011	0.268033123	833.5	0.037266386	7.938246313	28	0.041686562	0.01272977	17	1	2011-01	100	57.5	M	AN	28.5	NSA	M	0	M	F	1008.25492	125	0	0	1	2011	3	3
TS_147	27	8	8//15204090	2	188	01/01/2011	0.2540834	920	0.041133864	14.11997602	43	0.117299596	0.012619626	17	1	2011-01	107.1	40	M	AN	33.8	NSA	M	0	M	F	1933.763657	212.2286503	0	0	1	2011	3	3
TS_147	27	8	8//15206070	2	188	01/01/2011	0.371023255	6	0.000268264	6.33751535	21	0.011288161	0.012495284	14	1	2011-01	37.5	80	M	AN	20.33333333	NSA	M	1	M	F	1008.25492	103.0776406	21	2.353580388	1	2011	3	3
TS_147	27	8	8//15306080	2	188	01/01/2011	0.295530355	353	0.015782885	7.994214158	30	0.015418378	0.014864683	17	1	2011-01	35	70	M	AN	39	NSA	M	1	M	F	1237.895354	103.0776406	30	2.186352841	1	2011	3	3
TS_147	27	8	8//153080100	2	188	01/01/2011	0.301179501	0	0	3.382455935	15	0.139081274	0.015268016	15	1	2011-01	245	50	M	AN	23	NSA	M	1	M	F	614.3566866	115.6243919	11	0.663477094	1	2011	3	3
TS_147	27	8	8//15406070	2	188	01/01/2011	0.280448049	2342	0.10471251	19.87753827	55	0.65771594	0.014213822	19	1	2011-01	167.5	57.5	M	AN	26	NSA	M	0	M	M	2751.532551	131.487642	1	0	1	2011	3	3
TS_147	27	8	8//15406080	4	188	01/01/2011	0.276321115	1467	0.065590629	7.04530772	36	0.199610638	0.019141203	19	1	2011-01	116.4	87.3	F	CSN	36.75	NSA	NP	0	NLAC	F	2568.189463	173.0260096	0	0	1	2011	3	3
TS_147	27	8	8//154070100	2	188	01/01/2011	0.318178164	13	0.000581239	5.009118494	18	0.200369544	0.01281385	18	1	2011-01	287.5	87.5	M	AN	30	NSA	M	1	M	M	1314.075137	325.9601203	16	0.521952157	1	2011	3	3
TS_147	27	8	8//16102080	3	188	01/01/2011	0.284346722	76	0.003398015	6.547450654	26	0.243990618	0.014583763	19	1	2011-01	148.9	81.1	F	CSN	27.25	NSA	NP	0	NLAC	M	896.3566866	120.1540678	0	0	1	2011	3	3
TS_147	27	8	8//16103090	2	188	01/01/2011	0.292898585	88	0.003934544	7.922974254	26	0.019647776	0.012803775	17	1	2011-01	75	35	M	AN	28	NSA	M	1	M	F	614.3566866	189.7076699	4	3.364203482	1	2011	3	3
TS_147	27	8	8//16106090	2	188	01/01/2011	0.31534302	480	0.021461146	4.206194309	13	0.076437471	0.011368984	12	1	2011-01	228.6	32.9	M	AN	20.33333333	NSA	M	1	M	F	896.3566866	95.13148795	12	1.568646365	1	2011	3	3
TS_147	27	8	8//16107090	2	188	01/01/2011	0.314815383	245	0.010954127	3.490579717	20	0.131052759	0.015043209	15	1	2011-01	210	78	M	AN	22.5	NSA	M	0	M	F	614.3566866	104.4030651	1	0	1	2011	3	3
TS_147	27	8	8//162030100	2	188	01/01/2011	0.311122103	198	0.008852723	5.728492349	19	0.008500081	0.014416254	13	1	2011-01	22	68	F	CSN	19.5	NSA	NP	0	NLAC	F	896.3566866	113.137085	2	0	1	2011	3	3
TS_147	27	8	8//16204080	2	188	01/01/2011	0.260263007	1414.75	0.063254493	12.49694776	43	0.047702205	0.012008169	17	1	2011-01	87.1	32.9	M	AN	27	NSA	M	0	M	F	1562.994323	122.8087945	1	0	1	2011	3	3
TS_147	27	8	8//16305090	2	188	01/01/2011	0.286622299	28	0.0012519	8.981708113	32	0.35483212	0.012803304	18	1	2011-01	164	58	M	AN	32.75	NSA	M	0	M	M	1008.25492	157.6990805	0	0	1	2011	3	3
TS_147	27	8	8//163060100	2	188	01/01/2011	0.331986924	2	8.94E-05	10.24470266	32	0.024599157	0.010556675	17	1	2011-01	42	68	M	AN	25.75	NSA	M	0	M	F	1278.356687	72.80109889	2	0	1	2011	3	3
TS_147	27	8	8//164070100	2	188	01/01/2011	0.267818624	901.75	0.040317893	6.104966716	22	0.037996728	0.012298256	17	1	2011-01	160	30	M	AN	30	NSA	M	0	M	M	614.3566866	79.0569415	0	0	1	2011	3	3
TS_147	27	8	8//171030100	2	188	01/01/2011	0.280074868	669	0.029911473	26.79261167	53	0.054237524	0.013252054	17	1	2011-01	38	68	M	AN	19.5	NSA	M	0	M	F	4385.634318	36.05551275	2	0	1	2011	3	3
TS_147	27	8	8//1710405060	4	188	01/01/2011	0.254208265	3758	0.168022892	6.34318239	23	0.119497255	0.01280657	18	1	2011-01	227.8	18.9	M	AN	28.33333333	NSA	M	0	M	F	1143.305803	75.80237463	0	2.221985866	1	2011	3	3
TS_147	27	8	8//17107090	5	188	01/01/2011	0.284370896	31	0.001386032	5.496419564	18	0.023957651	0.013250488	16	1	2011-01	90.6	25.3	F	CSN	24.8	NSA	NP	0	NLAC	F	1143.305803	107.9120012	1	0	1	2011	3	3
TS_147	27	8	8//171080100	1	188	01/01/2011	0.305126756	769	0.034382545	12.41362394	37	0.03709159	0.014413797	17	1	2011-01	56	58	F	CSN	18.8	NSA	NP	0	NLAC	F	1314.075137	86.82165628	2	0	1	2011	3	1
TS_147	27	8	8//17204060	1	188	01/01/2011	0.270819585	426	0.019046767	8.785940821	31	0.247622714	0.013140378	17	1	2011-01	200	75	F	CSN	25.5	NSA	NP	1	NLAC	F	1630.295946	245.1530134	27	1.272919122	1	2011	3	2
TS_147	27	8	8//17207080	2	188	01/01/2011	0.292898585	202	0.009031566	6.437013108	26	0.015948881	0.013049554	17	1	2011-01	60	47.5	M	AN	36	NSA	M	1	M	F	614.3566866	66.73080248	21	3.146585353	1	2011	3	3
TS_147	27	8	8//172080100	3	188	01/01/2011	0.309109214	577	0.025798086	8.881912175	33	0.020928551	0.013795241	17	1	2011-01	40	45	F	CSN	28.66666667	NSA	NP	0	NLAC	F	1008.25492	102.1812116	3	0	1	2011	3	3
TS_147	27	8	8//17304060	3	188	01/01/2011	0.259531583	3412	0.152552982	11.92477348	44	0.476786231	0.012774233	18	1	2011-01	265	38.8	F	CSN	27	NSA	NP	0	NLAC	F	2099.323958	59.36328832	2	0	1	2011	3	3
TS_147	27	8	8//174050100	3	188	01/01/2011	0.335286647	22	0.000983636	5.525268527	18	0.008381166	0.013340305	13	1	2011-01	15.6	26.7	M	AN	40.6	NSA	M	1	M	F	1796.075137	244	7	0.453661958	1	2011	3	3
TS_147	27	8	8//17507090	2	188	01/01/2011	0.370614343	1	4.47E-05	9.311522038	23	0.301564123	0.011929031	17	1	2011-01	170	23.3	M	AN	29	NSA	M	0	M	M	614.3566866	47.38143096	0	0	1	2011	3	3
TS_147	27	8	8//181020100	4	188	01/01/2011	0.302343274	875	0.039121881	10.70080573	34	0.509558097	0.015180209	18	1	2011-01	262.5	76.7	M	AN	29	NSA	M	0	M	F	1719.895354	76.90253572	2	0	1	2011	3	3
TS_147	27	8	8//18102070	2	188	01/01/2011	0.357907625	0	0	4.445915462	21	0.108821889	0.012320961	17	1	2011-01	252.5	20	M	AN	25.5	NSA	M	1	M	F	614.3566866	55.90169944	18	1.531141334	1	2011	3	3
TS_147	27	8	8//181050100	3	188	01/01/2011	0.295300033	331	0.014799249	7.334558642	28	0.017717077	0.013875491	17	1	2011-01	40	32.9	M	AN	34.5	NSA	M	0	M	F	896.3566866	62	1	0	1	2011	3	3
TS_147	27	8	8//18105060	2	188	01/01/2011	0.316930208	6.75	0.000301797	7.287354578	22	0.05146796	0.013118072	17	1	2011-01	95	50	F	CSN	23	NSA	NP	0	NLAC	F	614.3566866	153.5871088	0	0	1	2011	3	3
TS_147	27	8	8//18105080	2	188	01/01/2011	0.329854683	2	8.94E-05	10.29686393	33	0.021290049	0.012956929	17	1	2011-01	36	46	F	CSN	20.5	NSA	NP	0	NLAC	F	1449.12602	140.431478	2	0	1	2011	3	3
TS_147	27	8	8//181080100	2	188	01/01/2011	0.339484722	0	0	8.962789427	24	0.255285169	0.01303658	17	1	2011-01	180	23.3	M	AN	24.5	NSA	M	1	M	M	896.3566866	52.81098371	20	2.463288753	1	2011	3	3
TS_147	27	8	8//18203080	3	188	01/01/2011	0.311011162	0	0	8.560070826	27	0.234919397	0.012249973	18	1	2011-01	260	35.6	F	CSN	20.5	NSA	NP	0	NLAC	F	1402.153154	64	2	0	1	2011	3	3
TS_147	27	8	8//18204070	3	188	01/01/2011	0.31013179	0	0	5.91313546	22	0.123150872	0.012112952	18	1	2011-01	218	24	M	AN	27.5	NSA	M	0	M	F	896.3566866	11.18033989	0	0	1	2011	3	3
TS_147	27	8	8//18204080	2	188	01/01/2011	0.251898777	7328	0.327640168	26.62114108	66	0.645962996	0.012729043	18	1	2011-01	192	30	M	AN	24.66666667	NSA	M	1	M	F	3411.291229	86.02325267	57	7.707971906	1	2011	3	3
TS_147	27	8	8//182050100	2	188	01/01/2011	0.28549589	34	0.001520165	8.527261671	26	0.211962398	0.013667799	19	1	2011-01	125	81.7	M	AN	28.8	NSA	M	0	M	M	1390.25492	118.0889495	0	0	1	2011	3	3
TS_147	27	8	8//18205060	2	188	01/01/2011	0.302167647	0	0	4.748044807	23	0.199709028	0.012745898	17	1	2011-01	190	50	F	CSN	19.66666667	NSA	NP	1	NLAC	F	614.3566866	33	20	1.862891394	1	2011	3	3
TS_147	27	8	8//18205090	2	188	01/01/2011	0.306542145	0	0	9.505981459	32	0.272704294	0.015058286	19	1	2011-01	133.3	60	M	AN	24	NSA	M	0	M	M	896.3566866	73.79024326	0	0	1	2011	3	3
TS_147	27	8	8//18206090	2	188	01/01/2011	0.337070982	258	0.011535366	7.216450726	29	0.031058081	0.011948978	17	1	2011-01	80	53.3	M	AN	27.4	NSA	M	1	M	F	896.3566866	106.976633	21	1.617386593	1	2011	3	3
TS_147	27	8	8//18208090	3	188	01/01/2011	0.253304611	119	0.005320576	5.620858331	24	0.18546086	0.013723347	18	1	2011-01	221.2	41.2	M	AN	40.25	NSA	M	0	M	F	614.3566866	64.13267498	2	0	1	2011	3	3
TS_147	27	8	8//18304070	3	188	01/01/2011	0.290323927	0	0	10.30726916	34	0.497226733	0.011889929	18	1	2011-01	237.5	58.8	M	AN	36.25	NSA	M	1	M	F	1449.12602	115.6243919	27	3.558549246	1	2011	3	3
TS_147	27	8	8//18305060	2	188	01/01/2011	0.319034497	0	0	6.776938118	22	0.015714046	0.013079768	17	1	2011-01	66.7	30	F	CSN	22	NSA	NP	0	NLAC	F	614.3566866	96.89685237	2	0	1	2011	3	3
TS_147	27	8	8//18305070	2	188	01/01/2011	0.307267291	98.25	0.004392828	9.956096	35	0.033488722	0.015027539	17	1	2011-01	63.3	56.7	F	CSN	21.5	NSA	NP	0	NLAC	F	1008.25492	34	3	0	1	2011	3	2
TS_147	27	8	8//183090100	2	188	01/01/2011	0.301270115	0	0	7.954089002	25	0.253831065	0.012453385	19	1	2011-01	140	75	M	AN	31	NSA	M	0	M	M	614.3566866	69.12307864	0	0	1	2011	3	3
TS_147	27	8	8//18405080	3	188	01/01/2011	0.310725432	24	0.001073057	9.395401772	28	0.29127728	0.014686384	17	1	2011-01	167.5	27.5	M	AN	27.75	NSA	M	1	M	M	896.3566866	58.54912467	24	2.76341246	1	2011	3	3
TS_147	27	8	8//18406070	2	188	01/01/2011	0.303499818	302	0.013502638	9.773872539	30	0.260986145	0.012708999	18	1	2011-01	247.5	22.5	M	AN	23.33333333	NSA	M	1	M	F	1630.295946	55.90169944	25	3.470311543	1	2011	3	3
TS_147	27	8	8//185060100	2	188	01/01/2011	0.268596859	1022	0.045694358	7.491674444	30	0.134780549	0.014119075	17	1	2011-01	136.7	33.3	M	AN	25.5	NSA	M	0	M	M	896.3566866	73.33484847	1	0	1	2011	3	3
TS_147	27	8	8//18507090	2	188	01/01/2011	0.364319218	16	0.000715372	6.523523438	18	0.199262777	0.01178823	17	1	2011-01	186.7	20	F	CSN	28	NSA	NP	0	NLAC	M	614.3566866	52.81098371	3	0	1	2011	3	3
TS_147	27	8	8//210207080	2	188	01/01/2011	0.303304237	901	0.04028436	6.897570133	28	0.153322697	0.014572619	18	1	2011-01	217.5	25	M	AN	28.33333333	NSA	M	1	M	F	1237.895354	58	24	2.312325754	1	2011	3	3
TS_147	27	8	8//2102080100	2	188	01/01/2011	0.276986063	187	0.008360905	7.640686578	25	0.310622975	0.013646511	17	1	2011-01	166.7	60	F	CSN	35	NSA	NP	0	NLAC	M	896.3566866	156.7737223	3	0	1	2011	3	3
TS_147	27	8	8//21040100	1	188	01/01/2011	0.326150617	4	0.000178843	5.108405563	27	0.162198656	0.011955267	18	1	2011-01	200	32.5	F	CSN	25.33333333	NSA	NP	0	NLAC	F	614.3566866	83.81527307	3	0	1	2011	3	2
TS_147	27	8	8//210406070	2	188	01/01/2011	0.285506214	122	0.005454708	6.999804461	31	0.259243641	0.014085112	18	1	2011-01	216.7	50	M	AN	28	NSA	M	0	M	F	896.3566866	41.40048309	6	0	1	2011	3	3
TS_147	27	8	8//210407090	2	188	01/01/2011	0.331208822	0	0	7.491121291	24	0.197502292	0.012113	19	1	2011-01	133.3	73.3	M	AN	23	NSA	M	1	M	M	896.3566866	119.8165264	16	0.878129499	1	2011	3	3
TS_147	27	8	8//2105080100	3	188	01/01/2011	0.30129538	183.5	0.008204417	2.660199556	12	0.033472276	0.016812337	11	1	2011-01	147.5	75	F	CSN	21	NSA	NP	0	NLAC	M	614.3566866	143.0139853	0	0	1	2011	3	3
TS_147	27	8	8//2105090100	2	188	01/01/2011	0.293271766	192	0.008584459	7.101359601	24	0.183122906	0.012957499	19	1	2011-01	130	70	F	CSN	20	NSA	NP	0	NLAC	M	614.3566866	46.66904756	1	0	1	2011	3	3
TS_147	27	8	8//220306090	2	188	01/01/2011	0.347720735	5	0.000223554	7.710337684	20	0.189218867	0.011817019	16	1	2011-01	272.5	17.5	M	AN	48.66666667	NSA	M	1	M	F	1314.075137	55.90169944	17	2.628780862	1	2011	3	3
TS_147	27	8	8//2203090100	2	188	01/01/2011	0.374143833	212	0.009478673	7.43510044	22	0.01183851	0.011291538	13	1	2011-01	20	50	F	CSN	22.33333333	NSA	NP	0	NLAC	F	1178.356687	141.4213562	2	0	1	2011	3	3
TS_147	27	8	8//2204080100	1	188	01/01/2011	0.373633348	17	0.000760082	5.116550842	14	0.006499802	0.010342051	12	1	2011-01	13.3	26.7	F	CSN	25.33333333	NSA	NP	0	NLAC	F	1143.305803	23	0	0	1	2011	3	2
TS_147	27	8	8//220506070	2	188	01/01/2011	0.30129538	492	0.021997675	6.328175973	21	0.009102254	0.014125613	13	1	2011-01	70	57.1	M	AN	26.6	NSA	M	1	M	F	1314.075137	77.02596965	12	1.123983885	1	2011	3	2
TS_147	27	8	8//2205070100	3	188	01/01/2011	0.351427932	25	0.001117768	4.150615906	15	0.009211649	0.012715438	12	1	2011-01	26.7	18.9	F	CSN	28	NSA	NP	0	NLAC	F	896.3566866	135.6650287	0	0	1	2011	3	2
TS_147	27	8	8//2205080100	1	188	01/01/2011	0.372722733	31	0.001386032	7.280631058	19	0.015411616	0.01237333	13	1	2011-01	30	60	M	AN	32.5	NSA	M	1	M	F	614.3566866	111.8033989	11	1.834027048	1	2011	3	2
TS_147	27	8	8//2304060100	1	188	01/01/2011	0.291298737	286	0.012787266	10.2907553	35	0.028295047	0.011744919	17	1	2011-01	47.5	57.5	F	CSN	25.5	NSA	NP	0	NLAC	F	1143.305803	106.9626103	4	0	1	2011	3	2
TS_147	27	8	8//2304070100	1	188	01/01/2011	0.291569942	0	0	5.978149219	17	0.016546946	0.01117389	14	1	2011-01	50	80	M	AN	25	NSA	M	1	M	F	614.3566866	125	12	1.764771905	1	2011	3	2
TS_147	27	8	8//230407080	1	188	01/01/2011	0.31596688	168.25	0.007522579	8.93886962	28	0.025790243	0.014143504	17	1	2011-01	55	75	M	AN	25	NSA	M	0	M	F	1008.25492	70.71067812	4	1.980909246	1	2011	3	2
TS_147	27	8	8//2304080100	1	188	01/01/2011	0.401019449	8	0.000357686	9.872774495	31	0.027727872	0.010700249	17	1	2011-01	56.7	43.3	F	CSN	22.33333333	NSA	NP	0	NLAC	F	1008.25492	53.41348144	5	0	1	2011	3	2
TS_147	27	8	8//2305060100	2	188	01/01/2011	0.31596688	838	0.037467585	7.732639405	27	0.029135663	0.012488581	17	1	2011-01	75	82.5	M	AN	33	NSA	M	0	M	F	1237.895354	111.8033989	2	0	1	2011	3	2
TS_147	27	8	8//230506080	1	188	01/01/2011	0.302421194	20	0.000894214	6.987403275	22	0.021079262	0.013435537	17	1	2011-01	65	87.5	M	AN	29.5	NSA	M	1	M	F	1143.305803	167.7050983	15	1.617644618	1	2011	3	2
TS_147	27	8	8//230506090	4	188	01/01/2011	0.333013567	10	0.000447107	6.310988652	20	0.015051811	0.011002135	16	1	2011-01	74.6	37.7	M	AN	23.33333333	NSA	M	0	M	F	896.3566866	27.29468813	2	0	1	2011	3	2
TS_147	27	8	8//2305070100	1	188	01/01/2011	0.309495768	26	0.001162479	8.863038267	34	0.034511363	0.014579598	17	1	2011-01	75	55	F	CSN	30.5	NSA	NP	0	NLAC	F	1008.25492	52.81098371	3	0	1	2011	3	2
TS_147	27	8	8//230507080	2	188	01/01/2011	0.307267291	92.75	0.004146919	10.07506055	35	0.033793577	0.014838053	17	1	2011-01	62.9	57.1	M	AN	28.75	NSA	M	0	M	F	1008.25492	38.20994635	4	1.620235637	1	2011	3	2
TS_147	27	8	8//2305080100	1	188	01/01/2011	0.248918314	782	0.034963784	9.306480657	31	0.041564222	0.012733393	17	1	2011-01	84	76	F	CSN	25	NSA	NP	0	NLAC	F	1525.305803	125.2996409	3	0	1	2011	3	2
TS_147	27	8	8//2405060100	1	188	01/01/2011	0.315513907	45.5	0.002034338	7.143716407	27	0.037092338	0.013850949	17	1	2011-01	95	30	M	AN	27.5	NSA	M	0	M	F	896.3566866	111.8033989	3	0	1	2011	3	2
TS_147	27	8	8//240507080	1	188	01/01/2011	0.255778414	194	0.00867388	6.714349819	23	0.03396772	0.014416758	17	1	2011-01	90	65	M	AN	21	NSA	M	1	M	F	896.3566866	153.9123127	10	1.325287513	1	2011	3	2
TS_147	27	8	8//251020100	2	188	01/01/2011	0.302747218	22	0.000983636	8.86075639	25	0.144106293	0.011715285	17	1	2011-01	121.4	22.9	M	AN	30.75	NSA	M	0	M	M	1772.25492	149.2548157	2	0	1	2011	3	2
TS_147	27	8	8//25102060	2	188	01/01/2011	0.270246825	673	0.030090316	3.93416777	22	0.056691284	0.01308954	17	1	2011-01	130	80	M	AN	31	NSA	M	0	M	M	614.3566866	74.6860094	2	0	1	2011	3	2
TS_147	27	8	8//25102070	1	188	01/01/2011	0.257004829	624	0.02789949	10.34174204	41	0.158123591	0.014440464	17	1	2011-01	120	45	M	AN	30	NSA	M	0	M	F	1460.356687	194.8794499	2	0	1	2011	3	2
TS_147	27	8	8//25102080	3	188	01/01/2011	0.252834209	7426	0.332021819	25.59864867	89	1	0.012154714	19	1	2011-01	221.4	60	M	AN	31.5	NSA	M	0	M	F	4280.356687	88.02272434	6	3.032348946	1	2011	3	2
TS_147	27	8	8//25103060	1	188	01/01/2011	0.275877575	143	0.006393633	6.646363087	27	0.142485688	0.013780173	17	1	2011-01	130	40	F	CSN	19	NSA	NP	0	NLAC	M	614.3566866	152.3154621	1	0	1	2011	3	1
TS_147	27	8	8//251040100	1	188	01/01/2011	0.304219462	4	0.000178843	6.134643642	19	0.12229611	0.012666268	17	1	2011-01	145	15	M	AN	20.5	NSA	M	0	M	M	1008.25492	142.126704	2	0	1	2011	3	2
TS_147	27	8	8//25104070	1	188	01/01/2011	0.277399995	164	0.007332558	9.220260979	37	0.370321189	0.017613687	19	1	2011-01	150	53.3	M	AN	22.66666667	NSA	M	0	M	M	896.3566866	253.5527559	3	0	1	2011	3	2
TS_147	27	8	8//25104080	1	188	01/01/2011	0.351797868	0	0	9.468438196	28	0.372437454	0.012551382	19	1	2011-01	150	75	M	AN	28	NSA	M	0	M	M	896.3566866	146.4547712	1	0	1	2011	3	2
TS_147	27	8	8//251050100	1	188	01/01/2011	0.293271766	6	0.000268264	6.898411192	21	0.208205516	0.013506222	17	1	2011-01	170	20	F	CSN	23	NSA	NP	0	NLAC	M	614.3566866	74.6860094	3	0	1	2011	3	2
TS_147	27	8	8//25105070	3	188	01/01/2011	0.340714473	2	8.94E-05	7.852418651	22	0.194063439	0.01185144	17	1	2011-01	143.3	18.3	F	CSN	23	NSA	NP	0	NLAC	M	896.3566866	106.1037228	3	0	1	2011	3	2
TS_147	27	8	8//25105080	1	188	01/01/2011	0.332546904	17	0.000760082	8.472758424	29	0.339790338	0.012341466	17	1	2011-01	170	46.7	F	CSN	20.33333333	NSA	NP	0	NLAC	M	896.3566866	50	5	0	1	2011	3	2
TS_147	27	8	8//251060100	1	188	01/01/2011	0.300157553	206	0.009210409	8.765114463	30	0.307119051	0.011852342	17	1	2011-01	180	35	M	AN	23.5	NSA	M	0	M	M	896.3566866	106.6677083	5	0	1	2011	3	2
TS_147	27	8	8//25106080	1	188	01/01/2011	0.318090394	3	0.000134132	5.920976085	21	0.149631863	0.01415125	14	1	2011-01	185	85	M	AN	35	NSA	M	0	M	M	1008.25492	180.2775638	2	0	1	2011	3	2
TS_147	27	8	8//25106090	1	188	01/01/2011	0.302350422	820	0.036662792	11.09933953	46	0.428247041	0.016305532	18	1	2011-01	183.3	63.3	F	CSN	24	NSA	NP	0	NLAC	M	2043.024254	148.9227988	6	0	1	2011	3	2
TS_147	27	8	8//251070100	1	188	01/01/2011	0.304949353	180	0.00804793	9.445303183	29	0.288090087	0.014083309	17	1	2011-01	185	25	M	AN	30	NSA	M	0	M	M	1008.25492	0	5	0	1	2011	3	2
TS_147	27	8	8//25107080	1	188	01/01/2011	0.304949353	98	0.004381651	9.445303183	29	0.288090087	0.014083309	17	1	2011-01	185	25	M	AN	31	NSA	M	1	M	M	1008.25492	52.81098371	17	3.131487801	1	2011	3	2
TS_147	27	8	8//251080100	2	188	01/01/2011	0.323446026	17	0.000760082	4.116844557	15	0.106828457	0.011438084	15	1	2011-01	210	16.7	F	CSN	24	NSA	NP	1	NLAC	F	614.3566866	111.8659913	12	1.69492205	1	2011	3	2
TS_147	27	8	8//25108090	3	188	01/01/2011	0.319642352	4.25	0.000190021	7.515903616	21	0.176319248	0.0123718	14	1	2011-01	240	75	M	AN	29.66666667	NSA	M	0	M	F	1143.305803	148.4890568	2	0	1	2011	3	2
TS_147	27	8	8//251090100	1	188	01/01/2011	0.305941988	12	0.000536529	6.847861657	25	0.191162441	0.010599786	17	1	2011-01	200	20	M	AN	34	NSA	M	0	M	F	1178.356687	105.3043209	6	0	1	2011	3	2
TS_147	27	8	8//25203090	1	188	01/01/2011	0.322592279	40	0.001788429	5.85019275	23	0.125665218	0.012413953	17	1	2011-01	215	20	M	AN	29.5	NSA	M	0	M	F	896.3566866	55.90169944	5	0	1	2011	3	2
TS_147	27	8	8//252040100	1	188	01/01/2011	0.265301309	621	0.027765358	5.318086853	20	0.111560524	0.01262874	18	1	2011-01	240	15	M	AN	37.5	NSA	M	0	M	F	896.3566866	106.0660172	3	0	1	2011	3	2
TS_147	27	8	8//2520405060	2	188	01/01/2011	0.279098943	0	0	6.794126119	29	0.170896736	0.011704573	18	1	2011-01	223.3	26.7	M	AN	30.5	NSA	M	0	M	F	896.3566866	17	4	0	1	2011	3	2
TS_147	27	8	8//252050100	2	188	01/01/2011	0.316760592	471	0.02105875	15.44362411	44	0.595244421	0.011364379	18	1	2011-01	275	35	M	AN	27	NSA	M	0	M	F	2252.336972	50	6	0	1	2011	3	2
TS_147	27	8	8//25205080	1	188	01/01/2011	0.311132561	600	0.026826433	8.293464419	40	0.385206101	0.013536927	18	1	2011-01	250	45	F	CSN	16.5	NSA	NP	0	NLAC	F	896.3566866	70.71067812	3	0	1	2011	3	1
TS_147	27	8	8//25205090	1	188	01/01/2011	0.290842246	43	0.001922561	7.908826972	30	0.294340207	0.014534426	18	1	2011-01	250	35	M	AN	35.5	NSA	M	0	M	F	896.3566866	122.0655562	4	0	1	2011	3	2
TS_147	27	8	8//252060100	3	188	01/01/2011	0.30897872	881.5	0.039412501	10.03996123	35	0.380122415	0.013344042	18	1	2011-01	281.1	36.7	F	CSN	21	NSA	NP	1	NLAC	F	1237.895354	112.2942563	25	3.332178587	1	2011	3	2
TS_147	27	8	8//25206070	2	188	01/01/2011	0.320943234	76	0.003398015	9.971303171	30	0.450473223	0.013123875	18	1	2011-01	248.9	78.9	M	AN	38.6	NSA	M	0	M	F	2156.224989	72.40165744	3	0	1	2011	3	2
TS_147	27	8	8//25206090	1	188	01/01/2011	0.343162668	0	0	7.468036603	30	0.389892955	0.011751269	18	1	2011-01	270	60	M	AN	27.5	NSA	M	1	M	F	614.3566866	35.35533906	21	1.498931048	1	2011	3	2
TS_147	27	8	8//25305090	2	188	01/01/2011	0.362932715	0	0	6.282027282	17	0.012108841	0.012161059	13	1	2011-01	23.3	33.3	M	AN	30	NSA	M	0	M	F	896.3566866	101.414989	2	0	1	2011	3	2
TS_147	27	8	8//25306080	1	188	01/01/2011	0.31596688	132.75	0.005935348	8.851537897	28	0.025653813	0.014160995	17	1	2011-01	55	75	F	CSN	22	NSA	NP	0	NLAC	F	1008.25492	70.71067812	5	0	1	2011	3	2
TS_147	27	8	8//25306090	1	188	01/01/2011	0.329854683	1	4.47E-05	9.001054638	25	0.020408065	0.012217637	17	1	2011-01	55	30	M	AN	28	NSA	M	0	M	F	896.3566866	50	3	4.28844817	1	2011	3	2
TS_147	27	8	8//253070100	2	188	01/01/2011	0.300695441	46	0.002056693	8.871968093	29	0.0337664	0.012723069	17	1	2011-01	78.3	78.3	F	CSN	20.75	NSA	NP	0	NLAC	F	1525.305803	161.7188919	6	0	1	2011	3	2
TS_147	27	8	8//25307080	2	188	01/01/2011	0.259308242	847	0.037869981	9.578712842	38	0.040161224	0.014926125	17	1	2011-01	65	60	F	CSN	23.5	NSA	NP	0	NLAC	F	1796.051387	57.80138407	5	0	1	2011	3	2
TS_147	27	8	8//25307090	1	188	01/01/2011	0.296870294	0	0	9.803589406	34	0.032876982	0.011651515	17	1	2011-01	65	50	M	AN	26	NSA	M	0	M	F	896.3566866	37.12142239	4	0	1	2011	3	2
TS_147	27	8	8//25308090	1	188	01/01/2011	0.280426556	3151	0.140883484	10.68655866	55	0.253351365	0.015414453	19	1	2011-01	116.7	70	M	AN	24.66666667	NSA	M	1	M	F	2617.108649	120.3702621	13	1.663580094	1	2011	3	2
TS_147	27	8	8//253090100	1	188	01/01/2011	0.29448488	814.75	0.03642806	8.437772166	34	0.063230089	0.01311064	17	1	2011-01	105	25	F	CSN	29	NSA	NP	0	NLAC	F	1506.093292	70.71067812	4	0	1	2011	3	2
TS_147	27	8	8//25405060	2	188	01/01/2011	0.397298269	0	0	5.451646748	13	0.021774369	0.00989728	13	1	2011-01	100	20	M	AN	29	NSA	M	1	M	F	614.3566866	291.5475947	4	0.415039546	1	2011	3	2
TS_147	27	8	8//25405070	1	188	01/01/2011	0.276565334	1544	0.069033354	7.092080428	29	0.036919674	0.015076648	17	1	2011-01	95	30	M	AN	23.5	NSA	M	0	M	F	1237.895354	111.8033989	5	0	1	2011	3	2
TS_147	27	8	8//25406090	1	188	01/01/2011	0.372411702	0	0	6.422761602	18	0.101250465	0.011211485	17	1	2011-01	130	20	M	AN	27.5	NSA	M	0	M	M	614.3566866	84.85281374	1	1.562519592	1	2011	3	2
TS_147	27	8	8//25407080	1	188	01/01/2011	0.251451202	1844	0.082446571	7.583500849	28	0.250674575	0.013237404	19	1	2011-01	133.3	80	F	CSN	25	NSA	NP	0	NLAC	M	1630.295946	67	2	0	1	2011	3	2
TS_147	27	8	8//25407090	2	188	01/01/2011	0.299977497	11	0.000491818	9.460811616	31	0.299120776	0.012740905	19	1	2011-01	122.9	57.1	F	CSN	24.5	NSA	NP	0	NLAC	M	1506.093292	72.71863585	2	0	1	2011	3	2
TS_147	27	8	8//254080100	1	188	01/01/2011	0.269794002	1127	0.050388983	8.751756908	29	0.360871938	0.014071423	17	1	2011-01	170	66.7	M	AN	28.66666667	NSA	M	0	M	M	1178.356687	206.1552813	3	0	1	2011	3	2
TS_147	27	8	8//25408090	2	188	01/01/2011	0.252925653	161	0.007198426	4.051916912	19	0.131149758	0.012231266	16	1	2011-01	160	85.7	F	CSN	20	NSA	NP	1	NLAC	M	896.3566866	294.3891982	5	0	1	2011	3	1
TS_147	27	8	8//25506090	3	188	01/01/2011	0.349113668	13.5	0.000603595	3.250761268	12	0.043121973	0.014392491	11	1	2011-01	172.5	80	F	CSN	25	NSA	NP	0	NLAC	M	614.3566866	137.3826772	1	0	1	2011	3	2
TS_147	27	8	8//25508090	4	188	01/01/2011	0.370781771	0	0	4.125690537	13	0.070964496	0.013323963	11	1	2011-01	215.4	80.8	F	CSN	24	NSA	NP	0	NLAC	F	896.3566866	86.37129153	1	0	1	2011	3	2
TS_147	27	8	8//255090100	1	188	01/01/2011	0.292709376	29	0.001296611	9.576807593	31	0.4802602	0.012073309	18	1	2011-01	230	70	M	AN	32.5	NSA	M	0	M	F	1402.153154	93.53608929	4	0	1	2011	3	2
TS_147	27	8	8//26103060	1	188	01/01/2011	0.315575765	0	0	9.705926843	30	0.511984977	0.012425928	18	1	2011-01	255	75	F	CSN	28	NSA	NP	1	NLAC	F	1008.25492	212.1320344	8	2.479811081	1	2011	3	2
TS_147	27	8	8//26103080	1	188	01/01/2011	0.329734505	184	0.008226773	8.73840181	26	0.384393959	0.013446466	18	1	2011-01	275	40	M	AN	21.5	NSA	M	0	M	F	896.3566866	69.35416354	6	0	1	2011	3	2
TS_147	27	8	8//26103090	2	188	01/01/2011	0.283311426	3040	0.135920594	15.82343957	64	0.67996087	0.015845769	18	1	2011-01	166.2	78.8	M	AN	31.33333333	NSA	M	0	M	M	3589.566502	92.76313923	9	0	1	2011	3	2
TS_147	27	8	8//26105060	2	188	01/01/2011	0.366039702	1	4.47E-05	6.380270451	20	0.012765444	0.011136771	16	1	2011-01	61.4	22.9	M	AN	25.5	NSA	M	0	M	F	896.3566866	67.35725648	4	0	1	2011	3	2
TS_147	27	8	8//26105080	2	188	01/01/2011	0.374143833	6	0.000268264	1.366431935	6	0.001861137	0.011143882	6	1	2011-01	16.7	66.7	M	AN	28	NSA	M	0	M	F	614.3566866	148.9227988	1	0	1	2011	3	2
TS_147	27	8	8//26204060	1	188	01/01/2011	0.315907593	0	0	11.66638906	29	0.396829524	0.011391849	19	1	2011-01	140	66.7	F	CSN	25.66666667	NSA	NP	0	NLAC	M	896.3566866	94.04786016	2	0	1	2011	3	2
TS_147	27	8	8//26204070	2	188	01/01/2011	0.279129562	1914	0.085576321	7.917566556	43	0.202018585	0.014395663	18	1	2011-01	223.3	25	M	AN	37.66666667	NSA	M	1	M	F	2099.323958	58	13	3.252022629	1	2011	3	2
TS_147	27	8	8//26204080	2	188	01/01/2011	0.403176182	8	0.000357686	7.833217031	17	0.25564797	0.010040008	14	1	2011-01	200	77.5	M	AN	25	NSA	M	0	M	F	614.3566866	25	2	0	1	2011	3	2
TS_147	27	8	8//262050100	3	188	01/01/2011	0.353154716	0	0	11.20155846	28	0.434567945	0.01164237	19	1	2011-01	143.6	61.8	F	CSN	27	NSA	NP	0	NLAC	M	614.3566866	154.3826415	3	0	1	2011	3	2
TS_147	27	8	8//481060	4	188	01/01/2011	0.286131827	411	0.018376107	11.72262689	43	0.570843388	0.014051575	18	1	2011-01	252.3	56.2	M	AN	34	NSA	M	0	M	F	1314.075137	95.77577982	5	0	1	2011	3	5
TS_147	27	8	8//482070	3	188	01/01/2011	0.318144066	0	0	12.11716625	35	0.616998679	0.013207115	18	1	2011-01	268	70	M	AN	38.33333333	NSA	M	0	M	F	1237.895354	101.9803903	6	0	1	2011	3	4
TS_147	27	8	8//484090	3	188	01/01/2011	0.302335896	1362	0.060896003	10.19896802	42	0.345080325	0.015046428	18	1	2011-01	268.6	24.3	F	CSN	30	NSA	NP	0	NLAC	F	3193.940203	78.39005039	11	0	1	2011	3	4
TS_147	27	8	8//485080	4	188	01/01/2011	0.282929633	45	0.002011982	5.6624138	19	0.067436347	0.013878364	17	1	2011-01	108.6	37.1	M	AN	30	NSA	M	0	M	F	614.3566866	191.4079413	1	0	1	2011	3	5
TS_147	27	8	8//51030100	7	188	01/01/2011	0.290323927	447	0.019985693	7.767282101	24	0.336789261	0.012630053	18	1	2011-01	282.7	68	F	CSN	23	NSA	NP	0	NLAC	M	896.3566866	150.0966355	3	0	1	2011	3	4
TS_147	27	8	8//5203070	2	188	01/01/2011	0.457291682	2.5	0.000111777	7.444939078	21	0.016425986	0.009012298	13	1	2011-01	35	55	M	AN	27	NSA	M	0	M	F	614.3566866	70.71067812	5	0	1	2011	3	3
TS_147	27	8	8//5204090	3	188	01/01/2011	0.315839065	1	4.47E-05	10.5544562	36	0.546777276	0.01221483	18	1	2011-01	267.5	57.5	M	AN	40	NSA	M	1	M	F	1008.25492	35.35533906	13	2.64715585	1	2011	3	4
TS_147	27	8	8//5206090	3	188	01/01/2011	0.309056911	1212	0.054189395	19.46109157	71	0.905495815	0.012935642	18	1	2011-01	221.2	51.2	F	CSN	27.8	NSA	NP	1	NLAC	F	3326.305803	38.89730068	28	6.120401696	1	2011	3	4
TS_147	27	8	8//5407080	2	188	01/01/2011	0.260572564	311	0.013905034	9.106773045	36	0.391066557	0.01226108	18	1	2011-01	220	47.5	F	CSN	32	NSA	NP	1	NLAC	F	1237.895354	38.89730068	10	3.473821084	1	2011	3	3
TS_147	27	8	8//55070100	2	188	01/01/2011	0.361157117	0	0	5.901970909	16	0.169555302	0.011031656	14	1	2011-01	150	55	F	AN	28	NSA	M	0	M	M	614.3566866	247.3418687	1	0	1	2011	3	3
TS_147	27	8	8//6203070	2	188	01/01/2011	0.373817665	1	4.47E-05	6.159107495	15	0.150601662	0.01135401	15	1	2011-01	63.3	53.3	M	AN	24	NSA	M	1	M	F	614.3566866	66.73080248	6	1.583300205	1	2011	3	3
TS_147	27	8	8//6204080	4	188	01/01/2011	0.326823896	6	0.000268264	5.434012373	22	0.203279897	0.012988241	18	1	2011-01	285	78.3	M	AN	29.33333333	NSA	M	0	M	M	1831.192261	95.33624704	3	0	1	2011	3	3
TS_147	27	8	8//6205090	4	188	01/01/2011	0.29177623	0	0	12.00134761	34	0.615649073	0.011749466	18	1	2011-01	266	56	F	CSN	30.25	NSA	NP	0	NLAC	F	896.3566866	21.21320344	8	0	1	2011	3	2
TS_147	27	8	8//6304090	4	188	01/01/2011	0.291521548	884.5	0.039546633	8.939172226	33	0.415963331	0.01241395	18	1	2011-01	225.5	78.2	M	AN	37.16666667	NSA	M	1	M	F	1619.895354	23.43074903	12	2.99537091	1	2011	3	4
TS_147	27	8	8//63070100	4	188	01/01/2011	0.356505553	6	0.000268264	10.31232586	29	0.409126977	0.01072483	19	1	2011-01	150	70	F	CSN	29.33333333	NSA	NP	0	NLAC	M	1008.25492	170.2292572	3	0	1	2011	3	4
TS_147	27	8	8//6307080	2	188	01/01/2011	0.38482624	1	4.47E-05	5.496738178	15	0.016831005	0.012081472	14	1	2011-01	40	75	F	CSN	24	NSA	NP	0	NLAC	F	614.3566866	55.90169944	4	0	1	2011	3	3
TS_147	27	8	8//63080100	2	188	01/01/2011	0.296870294	0	0	4.388213428	17	0.016040873	0.013438968	14	1	2011-01	76.7	86.7	F	CSN	27	NSA	NP	0	NLAC	F	896.3566866	117.2731853	3	0	1	2011	3	2
TS_147	27	8	8//64070100	3	188	01/01/2011	0.299380021	303	0.013547349	11.37398846	34	0.643052928	0.012077097	18	1	2011-01	250	72.5	M	AN	33	NSA	M	0	M	F	614.3566866	55.90169944	8	0	1	2011	3	3
TS_147	27	8	8//6408090	2	188	01/01/2011	0.31119978	186	0.008316194	8.754782694	38	0.188769716	0.011628238	17	1	2011-01	132.5	42.5	F	CSN	25.5	NSA	NP	0	NLAC	M	1008.25492	168.6712779	3	0	1	2011	3	2
TS_147	27	8	8//71030100	2	188	01/01/2011	0.327724935	5	0.000223554	8.619148691	26	0.267958417	0.01378909	17	1	2011-01	182.5	30	F	CSN	28	NSA	NP	0	NLAC	M	896.3566866	55.90169944	9	0	1	2011	3	3
TS_147	27	8	8//7103090	6	188	01/01/2011	0.32448375	6	0.000268264	5.814616243	20	0.156370043	0.012599438	17	1	2011-01	180.7	24	F	CSN	26.5	NSA	NP	0	NLAC	M	896.3566866	9.899494937	6	0	1	2011	3	4
TS_147	27	8	8//7104080	3	188	01/01/2011	0.324760051	156	0.006974873	7.090362058	21	0.013967457	0.011480804	16	1	2011-01	40	26.7	F	CSN	29.66666667	NSA	NP	1	NLAC	F	1178.356687	150.9602597	4	2.91695276	1	2011	3	4
TS_147	27	8	8//7105080	2	188	01/01/2011	0.304934	59	0.002637933	9.18385783	26	0.029777348	0.01430528	17	1	2011-01	60	80	F	CSN	20	NSA	NP	0	NLAC	F	614.3566866	90.13878189	5	0	1	2011	3	2
TS_147	27	8	8//71070100	2	188	01/01/2011	0.294648606	274	0.012250738	7.305377516	27	0.324490721	0.01258627	17	1	2011-01	160	55	M	AN	24	NSA	M	0	M	M	614.3566866	171.4322023	2	0	1	2011	3	3
TS_147	27	8	8//7204080	3	188	01/01/2011	0.366730129	0	0	2.72438833	9	0.004130484	0.009824097	8	1	2011-01	15	87.5	F	CSN	34	NSA	NP	1	NLAC	F	1008.25492	237.1708245	3	0.489461222	1	2011	3	4
TS_147	27	8	8//7205060	2	188	01/01/2011	0.293945661	111	0.00496289	9.088997597	29	0.446804769	0.01307701	18	1	2011-01	222.5	52.5	F	CSN	23.66666667	NSA	NP	0	NLAC	F	1008.25492	18.38477631	6	0	1	2011	3	2
TS_147	27	8	8//73040100	3	188	01/01/2011	0.25064053	4883	0.218322454	6.401190142	28	0.0406976	0.014022477	17	1	2011-01	101.2	77.5	F	CSN	25.66666667	NSA	NP	0	NLAC	F	1237.895354	167.8362297	2	0	1	2011	3	4
TS_147	27	8	8//73090100	3	188	01/01/2011	0.332342759	3	0.000134132	6.989357952	22	0.050449894	0.012444414	17	1	2011-01	106.7	21.7	F	CSN	28.5	NSA	NP	0	NLAC	F	1008.25492	69.12307864	0	0	1	2011	3	4
TS_147	27	8	8//74080100	3	188	01/01/2011	0.334785182	2	8.94E-05	7.732900083	20	0.204381548	0.012031	17	1	2011-01	132.5	22.5	F	CSN	31	NSA	NP	0	NLAC	M	614.3566866	49.49747468	5	0	1	2011	3	4
TS_147	27	8	8//75080100	3	188	01/01/2011	0.280464998	1011	0.04520254	9.949213014	33	0.483602541	0.01391003	18	1	2011-01	222	62	F	CSN	31.5	NSA	NP	0	NLAC	F	1390.25492	108.295891	7	0	1	2011	3	4
TS_147	27	8	8//7508090	3	188	01/01/2011	0.271296656	455	0.020343378	9.726662497	40	0.428867981	0.012952426	18	1	2011-01	226.7	46.7	M	AN	28.66666667	NSA	M	1	M	F	1314.075137	67.47592163	13	3.560793048	1	2011	3	4
TS_147	27	8	8//81020100	2	188	01/01/2011	0.299380021	224	0.010015202	9.293073408	34	0.536043811	0.013068918	18	1	2011-01	240	65	F	CSN	25	NSA	NP	0	NLAC	F	614.3566866	66.85057965	7	0	1	2011	3	3
TS_147	27	8	8//8102060	3	188	01/01/2011	0.269015441	218	0.009746937	6.681707522	26	0.140780497	0.012717956	18	1	2011-01	230	18	F	CSN	28.66666667	NSA	NP	0	NLAC	F	1178.356687	96.89685237	8	0	1	2011	3	3
TS_147	27	8	8//8102070	5	188	01/01/2011	0.315358845	9	0.000402396	9.053685628	29	0.441123618	0.012460811	18	1	2011-01	271.5	73.1	M	AN	35.66666667	NSA	M	0	M	M	1402.153154	131.855982	6	0	1	2011	3	4
TS_147	27	8	8//8104060	4	188	01/01/2011	0.311766497	0	0	6.28805995	19	0.165409216	0.01323217	14	1	2011-01	203.6	74.5	F	CSN	28	NSA	NP	0	NLAC	F	1178.356687	36.34556369	2	0	1	2011	3	3
TS_147	27	8	8//8105060	3	188	01/01/2011	0.329881209	2	8.94E-05	5.905835403	21	0.16304587	0.012468643	17	1	2011-01	126.7	63.3	F	CSN	27.5	NSA	NP	1	NLAC	M	614.3566866	119.8165264	1	0.948698035	1	2011	3	4
TS_147	27	8	8//8107090	3	188	01/01/2011	0.3008817	0	0	8.505282414	28	0.391628636	0.014767711	18	1	2011-01	260	42	M	AN	27	NSA	M	1	M	F	614.3566866	122.0655562	8	3.020857861	1	2011	3	4
TS_147	27	8	8//8204080	3	188	01/01/2011	0.311484265	53	0.002369668	7.884546321	27	0.187809219	0.013308378	17	1	2011-01	147.8	26.7	M	AN	43.6	NSA	M	0	M	M	1143.305803	118.2074448	3	0	1	2011	3	4
TS_147	27	8	8//82050100	2	188	01/01/2011	0.263007715	455	0.020343378	7.77983894	37	0.14479591	0.014833941	17	1	2011-01	136	26	F	CSN	25	NSA	NP	1	NLAC	M	2043.024254	315.3569406	4	1.691569695	1	2011	3	2
TS_147	27	8	8//8205070	3	188	01/01/2011	0.263284379	226	0.010104623	10.12138532	39	0.514079711	0.013486898	18	1	2011-01	240	66	F	CSN	28.66666667	NSA	NP	0	NLAC	F	1237.895354	76.21679605	8	0	1	2011	3	4
TS_147	27	8	8//8206070	2	188	01/01/2011	0.272970835	218	0.009746937	5.854046754	22	0.236201298	0.013437611	16	1	2011-01	170	83.3	M	AN	29.5	NSA	M	0	M	M	614.3566866	102.8396811	1	0	1	2011	3	3
TS_147	27	8	8//82090100	5	188	01/01/2011	0.274592205	377	0.016855942	7.731295432	27	0.204055234	0.013686261	17	1	2011-01	155.5	22.7	F	CSN	23.2	NSA	NP	0	NLAC	M	1314.075137	129.2439554	5	0	1	2011	3	3
TS_147	27	8	8//83050100	2	188	01/01/2011	0.373633348	8	0.000357686	5.080870616	14	0.008210956	0.011695829	12	1	2011-01	25	35	M	AN	33	NSA	M	0	M	F	614.3566866	125.399362	2	0	1	2011	3	3
TS_147	27	8	8//83090100	3	188	01/01/2011	0.320138369	2	8.94E-05	8.584662112	31	0.041082516	0.012759743	17	1	2011-01	100	66	F	CSN	35.66666667	NSA	NP	0	NLAC	F	1314.075137	100.4987562	3	0	1	2011	3	4
TS_147	27	8	8//85060100	3	188	01/01/2011	0.28445288	231	0.010328177	9.260878486	32	0.432528203	0.013510647	18	1	2011-01	220	62.5	M	AN	40.5	NSA	M	0	M	F	1237.895354	113.6353818	9	0	1	2011	3	4
TS_147	27	8	8//8506090	3	188	01/01/2011	0.352070876	109	0.004873469	9.955551307	30	0.02534147	0.010727832	17	1	2011-01	51.7	33.3	M	AN	28.66666667	NSA	M	0	M	F	1143.305803	89.31965069	5	0	1	2011	3	3
TS_148	61	27	8//16408090	2	20	01/02/2011	0.37540367	0	0	9.017164207	21	0.109704208	0.010700237	17	1	2011-02	125	30	M	AN	30	NSA	M	0	M	M	614.3566866	117.0469991	0	0	2	2011	4	3
TS_148	61	27	8//174080100	2	20	01/02/2011	0.348201078	11	0.000491818	7.512642519	25	0.016293608	0.013092687	17	1	2011-02	55	25	M	AN	30	NSA	M	1	M	F	1143.305803	150.9602597	5	3.538644439	2	2011	4	3
TS_148	61	27	8//18407090	2	20	01/02/2011	0.364752389	0	0	8.497815437	23	0.386409941	0.010160514	18	1	2011-02	270	35	M	AN	53	NSA	M	1	M	F	614.3566866	112.2942563	5	1.712595591	2	2011	4	3
TS_148	61	27	8//1890100	2	20	01/02/2011	0.35295593	4	0.000178843	8.634938671	23	0.449843817	0.011902427	18	1	2011-02	224	80	M	AV	49.5	NSA	M	1	M	F	896.3566866	23.43074903	3	2.843811285	2	2011	4	2
TS_148	61	27	8//210508090	3	20	01/02/2011	0.298278792	64	0.002861486	10.42640586	39	0.416683376	0.012197609	19	1	2011-02	150	50	M	AN	40.33333333	NSA	M	0	M	M	1314.075137	252.1685944	3	0	2	2011	4	3
TS_148	61	27	8//2305060	3	20	01/02/2011	0.395698421	4	0.000178843	5.896634586	15	0.009832016	0.009493756	12	1	2011-02	26	62	M	AN	25	NSA	M	0	M	F	614.3566866	44.72135955	4	0	2	2011	4	3
TS_148	61	27	8//23090100	1	20	01/02/2011	0.31596688	125	0.00558884	7.498599749	29	0.059767081	0.012624243	17	1	2011-02	175	46.7	M	AN	27	NSA	M	1	M	M	1314.075137	150	2	1.5584104	2	2011	4	2
TS_148	61	27	8//262060100	2	20	01/02/2011	0.322331179	689	0.030805687	5.383036956	22	0.012215714	0.012497063	14	1	2011-02	40	85	M	AN	33	NSA	M	0	M	F	1237.895354	55.90169944	6	0	2	2011	4	2
TS_148	61	27	8//26206070	1	20	01/02/2011	0.329828178	51	0.002280247	9.50354777	26	0.291354082	0.013037005	17	1	2011-02	173.3	26.7	M	AN	26.66666667	NSA	M	1	M	M	1008.25492	58.54912467	7	3.216017912	2	2011	4	2
TS_148	61	27	8//26207080	2	20	01/02/2011	0.318144066	434	0.019404453	11.09544116	38	0.521849815	0.012529936	18	1	2011-02	267.5	42.5	M	SV	42.5	SA	M	0	M	F	1237.895354	75.16648189	9	0	2	2011	4	2
TS_148	61	27	8//26208090	2	20	01/02/2011	0.317405821	34	0.001520165	11.68567894	36	0.442838139	0.012656739	19	1	2011-02	152.5	67.5	M	AN	35	NSA	M	0	M	M	1314.075137	196.8476568	3	0	2	2011	4	2
TS_148	61	27	8//26304060	2	20	01/02/2011	0.303616637	1	4.47E-05	8.951423106	22	0.396683128	0.011231864	17	1	2011-02	155	50	M	AV	40	NSA	M	0	M	M	614.3566866	202.704218	2	0	2	2011	4	2
TS_148	61	27	8//26304070	1	20	01/02/2011	0.287543828	731	0.032683538	7.579668435	33	0.230488692	0.014059174	18	1	2011-02	280	30	F	CSN	26.5	NSA	NP	0	NLAC	F	1861.434022	67.89698079	8	0	2	2011	4	2
TS_148	61	27	8//26304080	2	20	01/02/2011	0.280821427	1714	0.076634177	8.776654123	41	0.024131887	0.015337759	17	1	2011-02	50	47.1	M	AN	29.33333333	NSA	M	1	M	F	1851.07234	100.079968	8	3.311737571	2	2011	4	2
TS_148	61	27	8//26304090	3	20	01/02/2011	0.321802437	0	0	6.846222607	13	0.150061746	0.010946817	12	1	2011-02	267.5	17.5	M	AN	47	NSA	M	0	M	F	614.3566866	50	6	0	2	2011	4	2
TS_148	61	27	8//26305070	2	20	01/02/2011	0.304646863	419	0.018733792	10.66016199	37	0.526178245	0.0126338	18	1	2011-02	283.3	60	M	AV	50.5	NSA	M	0	M	M	1237.895354	76.90253572	9	0	2	2011	4	2
TS_148	61	27	8//53060100	4	20	01/02/2011	0.341003433	25	0.001117768	7.25343452	21	0.201539123	0.011311032	17	1	2011-02	183.8	21.2	M	AN	31.5	NSA	M	0	M	M	1008.25492	39.84971769	8	0	2	2011	4	3
TS_148	61	27	8//5507080	3	20	01/02/2011	0.475903103	0	0	3.314651209	8	0.003808307	0.008949163	8	1	2011-02	22	12	F	CSN	30	NSA	NP	0	NLAC	F	614.3566866	160.3277892	2	0	2	2011	4	4
TS_148	61	27	8//63040100	5	20	01/02/2011	0.327745216	0	0	7.939928743	21	0.332292142	0.011211326	18	1	2011-02	260	72.5	F	CSN	32	NSA	NP	0	NLAC	F	614.3566866	55.90169944	6	0	2	2011	4	4
TS_148	61	27	8//8304070	5	20	01/02/2011	0.475903103	0	0	4.85042881	11	0.098192187	0.009016149	11	1	2011-02	196	84.7	F	CSN	27.66666667	NSA	NP	0	NLAC	F	614.3566866	104.9237819	1	0	2	2011	4	3
TS_149	60	61	8//15406080	4	94	01/03/2011	0.43490592	91	0.017323434	1.426655828	8	0.00558451	0.029283254	6	1	2011-03	116.4	87.3	F	CSN	41	NSA	NP	0	NLAC	F	1237.895354	199.4918545	0	0	3	2011	4	4
TS_149	60	61	8//16102080	3	94	01/03/2011	0.452735649	97	0.018465639	5.852379894	15	0.089196035	0.041793921	10	1	2011-03	148.9	81.1	F	CSN	31.25	NSA	NP	0	NLAC	M	1861.434022	120.1540678	0	0	3	2011	4	4
TS_149	60	61	8//164090100	2	94	01/03/2011	0.45257945	86	0.016371597	1.275670352	8	0.002922817	0.04237286	8	1	2011-03	107.5	42.5	M	AV	39	NSA	M	0	M	F	614.3566866	237.1708245	0	0	3	2011	4	3
TS_149	60	61	8//1710405060	4	94	01/03/2011	0.464722784	96	0.018275271	5.49326184	15	0.210604046	0.029074675	10	1	2011-03	227.8	18.9	M	AN	37.66666667	NSA	M	1	M	F	1237.895354	75.80237463	2	2.299721844	3	2011	4	4
TS_149	60	61	8//17107090	5	94	01/03/2011	0.540187834	0	0	2.675290324	11	0.007187973	0.032517164	8	1	2011-03	90.6	25.3	F	CSN	32	NSA	NP	0	NLAC	F	1178.356687	107.9120012	0	0	3	2011	4	4
TS_149	60	61	8//172080100	3	94	01/03/2011	0.610002769	5	0.000951837	3.683676107	14	0.003550641	0.016402497	8	1	2011-03	40	45	F	CSN	32.6	NSA	NP	0	NLAC	F	1143.305803	102.1812116	0	0	3	2011	4	4
TS_149	60	61	8//17304060	3	94	01/03/2011	0.44907192	187	0.035598706	6.739371772	24	0.759696886	0.035466729	11	1	2011-03	265	38.8	F	CSN	28.5	NSA	NP	0	NLAC	F	1237.895354	162.3637891	0	0	3	2011	4	4
TS_149	60	61	8//174050100	3	94	01/03/2011	0.43028521	761	0.144869598	4.731170921	15	0.004371872	0.042609139	8	1	2011-03	15.6	26.7	M	AV	43.33333333	NSA	M	1	M	F	1639.174106	399.9399955	14	0.450696523	3	2011	4	4
TS_149	60	61	8//181020100	4	94	01/03/2011	0.439697835	1	0.000190367	7.571593439	21	0.583628595	0.035769173	11	1	2011-03	262.5	76.7	M	AN	44.25	NSA	M	0	M	F	2670.093292	67.47592163	0	0	3	2011	4	4
TS_149	60	61	8//181050100	3	94	01/03/2011	0.489543096	6	0.001142204	4.435702413	14	0.010276387	0.03448301	8	1	2011-03	40	32.9	M	AN	38	NSA	M	0	M	F	1178.356687	173.6778627	1	0	3	2011	4	4
TS_149	60	61	8//18203080	3	94	01/03/2011	0.53528938	0	0	8.415721677	17	0.982909349	0.026100892	11	1	2011-03	260	35.6	F	CSN	34	NSA	NP	0	NLAC	F	1314.075137	158.5212919	0	0	3	2011	4	4
TS_149	60	61	8//18204070	3	94	01/03/2011	0.460038988	81	0.01541976	5.10049746	15	0.189006264	0.029664736	10	1	2011-03	218	24	M	AN	38	NSA	M	0	M	F	1402.153154	53.93514624	0	0	3	2011	4	4
TS_149	60	61	8//18208090	3	94	01/03/2011	0.446786133	278	0.05292214	5.28916856	26	0.344162307	0.031249707	11	1	2011-03	221.2	41.2	M	AN	52	NSA	M	0	M	F	1506.093292	114.4027972	0	0	3	2011	4	4
TS_149	60	61	8//18304070	3	94	01/03/2011	0.438258024	265	0.050447363	7.966268394	34	0.673270304	0.028751107	11	1	2011-03	237.5	58.8	M	AV	48	NSA	M	1	M	F	2113.793588	161.4465856	28	3.235009065	3	2011	4	4
TS_149	60	61	8//18405080	3	94	01/03/2011	0.515934063	50	0.00951837	4.775021005	18	0.062618138	0.028720199	10	1	2011-03	167.5	27.5	M	AV	35.66666667	NSA	M	1	M	M	1460.356687	438.5076966	18	0.794292264	3	2011	4	4
TS_149	60	61	8//1890100	2	94	01/03/2011	0.424990143	232	0.044165239	4.360683911	16	0.301520843	0.044680191	10	1	2011-03	224	80	M	AV	50.66666667	NSA	M	1	M	F	1460.356687	23.43074903	15	1.477996607	3	2011	4	3
TS_149	60	61	8//210508090	3	94	01/03/2011	0.48151174	5	0.000951837	2.406040045	12	0.012078515	0.037573189	9	1	2011-03	150	50	M	AV	47	NSA	M	0	M	M	614.3566866	285.0438563	0	0	3	2011	4	4
TS_149	60	61	8//220506070	2	94	01/03/2011	0.421247474	76	0.014467923	6.340491357	13	0.427344057	0.040680014	10	1	2011-03	70	57.1	M	AV	33	NSA	M	1	M	F	896.3566866	71	5	1.444481935	3	2011	4	3
TS_149	60	61	8//2205070100	3	94	01/03/2011	0.510676118	90	0.017133067	2.875281243	9	0.007209068	0.033179209	8	1	2011-03	26.7	18.9	F	CSN	33.33333333	NSA	NP	0	NLAC	F	1008.25492	135.6650287	1	0	3	2011	4	3
TS_149	60	61	8//2305060	3	94	01/03/2011	0.639479802	3	0.000571102	3.142081905	8	0.001858364	0.022787168	8	1	2011-03	26	62	M	AV	34	NSA	M	0	M	F	1178.356687	136.0147051	1	0	3	2011	4	4
TS_149	60	61	8//2305060100	2	94	01/03/2011	0.487236394	10	0.001903674	0.906696769	5	0.000367911	0.024941449	4	1	2011-03	75	82.5	M	AV	30	NSA	M	0	M	F	1506.093292	258.874487	0	0	3	2011	4	3
TS_149	60	61	8//230506090	4	94	01/03/2011	0.379944887	189	0.03597944	3.945724255	16	0.007456143	0.030074682	8	1	2011-03	74.6	37.7	M	SV	34.2	SA	M	0	M	F	2595.793588	199.379036	0	0.096456293	3	2011	4	3
TS_149	60	61	8//230507080	2	94	01/03/2011	0.501362554	2	0.000380735	0.847228047	6	0.000660859	0.020194551	5	1	2011-03	62.9	57.1	M	AN	27.33333333	NSA	M	1	M	F	614.3566866	71	3	0.178700529	3	2011	4	3
TS_149	60	61	8//251020100	2	94	01/03/2011	0.502172713	6	0.001142204	2.835197014	11	0.008207542	0.032850052	8	1	2011-03	121.4	22.9	M	AV	39.66666667	NSA	M	1	M	M	896.3566866	215.956014	7	0.963746597	3	2011	4	3
TS_149	60	61	8//25102060	2	94	01/03/2011	0.580242022	2	0.000380735	3.46449012	9	0.063212302	0.022990968	9	1	2011-03	130	80	M	AV	47	NSA	M	0	M	M	614.3566866	46.66904756	0	0	3	2011	4	3
TS_149	60	61	8//25105070	3	94	01/03/2011	0.449055548	280	0.053302875	1.553869748	12	0.007804932	0.047164954	9	1	2011-03	143.3	18.3	F	CSN	26	NSA	NP	0	NLAC	M	614.3566866	223.7789087	0	0	3	2011	4	3
TS_149	60	61	8//251080100	2	94	01/03/2011	0.470952422	90	0.017133067	4.54269238	13	0.149404644	0.033915371	10	1	2011-03	210	16.7	F	CSN	35	NSA	NP	1	NLAC	F	1237.895354	156.7737223	10	1.740524764	3	2011	4	3
TS_149	60	61	8//2520405060	2	94	01/03/2011	0.529997749	2	0.000380735	6.773641507	17	0.250987612	0.025350919	10	1	2011-03	223.3	26.7	M	AV	51.25	NSA	M	0	M	F	2127.993884	17	2	0	3	2011	4	3
TS_149	60	61	8//252050100	2	94	01/03/2011	0.492875191	5	0.000951837	6.327832095	15	0.759695227	0.028083286	11	1	2011-03	275	35	M	AV	34	NSA	M	0	M	F	1008.25492	63.3245608	1	0	3	2011	4	3
TS_149	60	61	8//252060100	3	94	01/03/2011	0.532083685	0	0	6.159903002	17	0.75243575	0.022102812	11	1	2011-03	281.1	36.7	F	CSN	35.33333333	NSA	NP	1	NLAC	F	1143.305803	174.0028735	13	1.400152962	3	2011	4	3
TS_149	60	61	8//25206070	2	94	01/03/2011	0.458654251	445	0.084713497	11.70013222	31	0.832591829	0.024865457	11	1	2011-03	248.9	78.9	M	AV	54.25	NSA	M	0	M	F	3622.032551	120.3411816	2	0	3	2011	4	3
TS_149	60	61	8//25305090	2	94	01/03/2011	0.483647913	0	0	7.161290952	16	0.009439106	0.033172982	8	1	2011-03	23.3	33.3	M	AV	40.25	NSA	M	0	M	F	2378.141377	101.414989	1	0	3	2011	4	3
TS_149	60	61	8//253070100	2	94	01/03/2011	0.639479802	0	0	1.302087201	3	0.000837774	0.013612069	3	1	2011-03	78.3	78.3	F	CSN	24	NSA	NP	0	NLAC	F	896.3566866	227.6686188	0	0	3	2011	4	3
TS_149	60	61	8//25307080	2	94	01/03/2011	0.477180328	471	0.08966305	4.878648822	22	0.003857444	0.024778408	8	1	2011-03	65	60	F	CSN	31.5	NSA	NP	0	NLAC	F	2588.356687	35.80502758	3	0	3	2011	4	3
TS_149	60	61	8//25405060	2	94	01/03/2011	0.4655141	15	0.002855511	2.321325391	10	0.008638419	0.029120825	8	1	2011-03	100	20	M	AV	31	NSA	M	1	M	F	614.3566866	215.956014	7	0.940389948	3	2011	4	3
TS_149	60	61	8//25407090	2	94	01/03/2011	0.47397263	191	0.036360175	3.372461398	19	0.023012275	0.03826906	9	1	2011-03	122.9	57.1	F	CSN	27.8	NSA	NP	0	NLAC	M	1933.763657	221.882852	2	0	3	2011	4	3
TS_149	60	61	8//25408090	2	94	01/03/2011	0.505559051	19	0.003616981	6.582443573	16	0.125319677	0.024813161	10	1	2011-03	160	85.7	F	CSN	28.25	NSA	NP	1	NLAC	M	1719.895354	281.7605366	14	0.093232607	3	2011	4	2
TS_149	60	61	8//25508090	4	94	01/03/2011	0.483884233	0	0	5.586348898	14	0.328297212	0.025708885	10	1	2011-03	215.4	80.8	F	CSN	35.4	NSA	NP	0	NLAC	F	1916.09565	86.37129153	2	0	3	2011	4	3
TS_149	60	61	8//261020100	1	94	01/03/2011	0.429395235	374	0.071197411	4.616593879	19	0.467039702	0.036468741	11	1	2011-03	271.7	65	M	AV	41	NSA	M	0	M	M	614.3566866	97.75479528	2	0	3	2011	4	2
TS_149	60	61	8//26103090	2	94	01/03/2011	0.435791818	332	0.06320198	3.993286637	15	0.037387354	0.047098315	9	1	2011-03	166.2	78.8	M	AV	42.4	NSA	M	0	M	M	2346.273075	92.76313923	1	0.160340113	3	2011	4	3
TS_149	60	61	8//26105060	2	94	01/03/2011	0.521269767	0	0	3.100947402	11	0.008181564	0.034015052	8	1	2011-03	61.4	22.9	M	AN	33.4	NSA	M	0	M	F	1178.356687	267.5070093	0	0	3	2011	4	3
TS_149	60	61	8//26105080	2	94	01/03/2011	0.525346598	0	0	5.070506479	10	0.003678897	0.027143886	8	1	2011-03	16.7	66.7	M	AN	30	NSA	M	0	M	F	896.3566866	37.12142239	1	0	3	2011	4	3
TS_149	60	61	8//26204070	2	94	01/03/2011	0.484567274	0	0	5.780617717	15	0.225530906	0.030270126	10	1	2011-03	223.3	25	M	AN	38	NSA	M	1	M	F	1314.075137	75.80237463	10	2.259140244	3	2011	4	3
TS_149	60	61	8//26204080	2	94	01/03/2011	0.478504947	18	0.003426613	5.979104143	20	0.307845404	0.034627965	10	1	2011-03	200	77.5	M	AN	31.66666667	NSA	M	0	M	F	2158.862626	152.0690633	3	0	3	2011	4	3
TS_149	60	61	8//262050100	3	94	01/03/2011	0.515694908	191	0.036360175	5.158364758	23	0.084795537	0.026712116	10	1	2011-03	143.6	61.8	F	CSN	34.25	NSA	NP	0	NLAC	M	1449.12602	181.1353085	2	0	3	2011	4	3
TS_149	60	61	8//262060100	2	94	01/03/2011	0.567943534	21	0.003997716	0.68068401	5	0.000436619	0.020705652	5	1	2011-03	40	85	M	AN	30	NSA	M	0	M	F	896.3566866	291.5475947	0	0	3	2011	4	3
TS_149	60	61	8//26207080	2	94	01/03/2011	0.454977707	212	0.040357891	5.842315362	22	0.695879657	0.035335537	11	1	2011-03	267.5	42.5	M	AV	38.5	NSA	M	0	M	F	896.3566866	147.8512766	2	0	3	2011	4	3
TS_149	60	61	8//26208090	2	94	01/03/2011	0.594090528	2	0.000380735	5.844973503	13	0.132305274	0.02409414	10	1	2011-03	152.5	67.5	M	AN	40	NSA	M	0	M	M	614.3566866	196.8476568	2	0	3	2011	4	3
TS_149	60	61	8//26304060	2	94	01/03/2011	0.509563587	2	0.000380735	2.624142721	14	0.017135441	0.033486661	9	1	2011-03	155	50	M	AV	35	NSA	M	0	M	M	614.3566866	257.3907535	1	0	3	2011	4	3
TS_149	60	61	8//26304080	2	94	01/03/2011	0.416433867	625	0.118979631	4.338087077	18	0.005661142	0.046448668	8	1	2011-03	50	47.1	M	AN	33.75	NSA	M	1	M	F	2099.323958	163.2207095	10	1.27582352	3	2011	4	3
TS_149	60	61	8//26304090	3	94	01/03/2011	0.536300608	1	0.000190367	6.002564507	12	0.719637895	0.01994024	11	1	2011-03	267.5	17.5	M	AV	52.5	NSA	M	0	M	F	614.3566866	63.1585307	2	2.501836492	3	2011	4	3
TS_149	60	61	8//26305070	2	94	01/03/2011	0.533794919	1	0.000190367	2.374476	10	0.171593647	0.026885602	9	1	2011-03	283.3	60	M	AV	45	NSA	M	1	M	M	614.3566866	223.6067977	6	0.572070589	3	2011	4	3
TS_149	60	61	8//263090100	1	94	01/03/2011	0.429468737	405	0.077098801	4.981450373	17	0.446598312	0.034247023	11	1	2011-03	263.3	70	F	CSN	28.33333333	NSA	NP	1	NLAC	F	896.3566866	223.6067977	11	1.030425639	3	2011	4	2
TS_149	60	61	8//26405080	2	94	01/03/2011	0.455936858	5	0.000951837	8.058490983	18	0.920472932	0.032464935	11	1	2011-03	270	23.3	M	AV	45.4	NSA	M	1	M	F	2451.122784	174.0028735	11	3.446289135	3	2011	4	2
TS_149	60	61	8//26405090	2	94	01/03/2011	0.444386432	5	0.000951837	7.707979363	25	0.585207088	0.027448909	11	1	2011-03	238	84	F	CSN	33	NSA	NP	1	NLAC	F	2483.895354	137.8005806	15	2.716216251	3	2011	4	2
TS_149	60	61	8//264060100	2	94	01/03/2011	0.511518228	0	0	4.33184575	11	0.517390196	0.029522867	11	1	2011-03	286.7	16.7	F	CSN	34.25	NSA	NP	1	NLAC	F	1143.305803	179.5689283	6	2.186473238	3	2011	4	2
TS_149	60	61	8//26406070	1	94	01/03/2011	0.424553227	1	0.000190367	4.002659051	14	0.011958862	0.027798574	8	1	2011-03	36.7	13.3	F	CSN	23	NSA	NP	0	NLAC	F	1449.12602	249.9539958	2	0	3	2011	4	2
TS_149	60	61	8//26406090	1	94	01/03/2011	0.474249915	8	0.001522939	3.717686859	13	0.032002087	0.038945939	10	1	2011-03	155	15	F	CSN	44.5	NSA	NP	0	NLAC	M	1008.25492	176.7766953	1	0	3	2011	4	2
TS_149	60	61	8//264070100	1	94	01/03/2011	0.468654037	0	0	2.836555286	11	0.008382794	0.02755633	8	1	2011-03	70	15	M	AN	37.5	NSA	M	0	M	F	1237.895354	304.1381265	1	0	3	2011	4	2
TS_149	60	61	8//26407080	1	94	01/03/2011	0.422961653	542	0.103179136	9.782319446	24	0.292240389	0.039638646	10	1	2011-03	190	88	M	AV	41	NSA	M	0	M	F	3055.862186	265.8006772	4	0	3	2011	4	2
TS_149	60	61	8//264080100	2	94	01/03/2011	0.571382143	3	0.000571102	4.750015143	12	0.005644605	0.024441431	8	1	2011-03	24	36	F	CSN	32	NSA	NP	0	NLAC	F	614.3566866	125.3195914	2	0	3	2011	4	2
TS_149	60	61	8//265060100	1	94	01/03/2011	0.427356279	481	0.091566724	5.078174808	19	0.151298689	0.046670507	10	1	2011-03	176.7	73.3	M	AV	44.33333333	NSA	M	0	M	M	1237.895354	208.0024038	2	0	3	2011	4	2
TS_149	60	61	8//26506070	1	94	01/03/2011	0.424990143	0	0	5.256589619	16	0.420058376	0.03907475	10	1	2011-03	223.3	73.3	F	CSN	30	NSA	NP	0	NLAC	F	1008.25492	53.71219601	3	0	3	2011	4	2
TS_149	60	61	8//26506080	1	94	01/03/2011	0.474758023	4	0.00076147	3.879224295	16	0.051358846	0.02629353	10	1	2011-03	176.7	30	M	AV	52.33333333	NSA	M	0	M	M	1314.075137	95.33624704	1	0	3	2011	4	2
TS_149	60	61	8//26507080	1	94	01/03/2011	0.572665098	0	0	3.573655764	9	0.002069162	0.0266827	8	1	2011-03	15	70	M	AV	35	NSA	M	1	M	F	896.3566866	418.2594888	3	1.305978942	3	2011	4	2
TS_149	60	61	8//26507090	1	94	01/03/2011	0.497187789	0	0	2.710819591	10	0.007499872	0.028955236	8	1	2011-03	77.5	15	M	AV	38.25	NSA	M	0	M	F	1449.12602	230.4886114	1	0	3	2011	4	2
TS_149	60	61	8//26508090	2	94	01/03/2011	0.456479027	242	0.046068913	9.764966844	29	0.122072219	0.029714745	10	1	2011-03	146.7	53.3	M	AV	40.2	NSA	M	0	M	M	3522.928866	269.6516271	3	0	3	2011	4	2
TS_149	60	61	8//265090100	1	94	01/03/2011	0.527359947	0	0	5.473408804	12	0.655204892	0.028258645	11	1	2011-03	283.3	20	M	AV	54	NSA	M	0	M	F	1561.024254	47.38143096	3	2.033820995	3	2011	4	2
TS_149	60	61	8//27102060	1	94	01/03/2011	0.456647717	13	0.002474776	6.981345481	21	0.402513127	0.027018368	11	1	2011-03	228	32	F	CSN	33.8	NSA	NP	1	NLAC	F	1807.973371	84.31488599	12	3.25688838	3	2011	4	2
TS_149	60	61	8//27102070	3	94	01/03/2011	0.560198513	0	0	5.907138155	11	0.687245801	0.019084384	11	1	2011-03	274	16	F	CSN	42	NSA	NP	0	NLAC	F	614.3566866	83.24061509	3	0	3	2011	4	2
TS_149	60	61	8//27102080	1	94	01/03/2011	0.490554252	75	0.014277556	5.320624315	20	0.281185757	0.035658548	10	1	2011-03	197.5	62.5	M	AV	49.5	NSA	M	1	M	F	2021.174106	240.3039742	7	0.588545545	3	2011	4	2
TS_149	60	61	8//271030100	1	94	01/03/2011	0.42005005	4001	0.761660004	8.134990429	64	0.184651613	0.047008467	11	1	2011-03	140	30	M	AV	34.5	NSA	M	0	M	M	6863.282483	199.0904317	15	0	3	2011	4	2
TS_149	60	61	8//27103060	1	94	01/03/2011	0.468647174	523	0.099562155	4.8355344	13	0.021928797	0.023644446	8	1	2011-03	40	23.3	M	AV	33.33333333	NSA	M	0	M	F	896.3566866	246.3574639	2	0.669340401	3	2011	4	2
TS_149	60	61	8//27103070	2	94	01/03/2011	0.458776451	9	0.001713307	4.269813087	14	0.020878707	0.021182842	8	1	2011-03	44	38	F	CSN	31.5	NSA	NP	0	NLAC	F	1506.093292	109	2	0	3	2011	4	2
TS_149	60	61	8//27105090	2	94	01/03/2011	0.481534784	0	0	3.293761443	14	0.028927797	0.024934628	8	1	2011-03	113.3	20	M	SV	42	SA	M	0	M	F	1402.153154	86.03487665	2	1.213091581	3	2011	4	2
TS_149	60	61	8//27106070	1	94	01/03/2011	0.457831399	85	0.01618123	4.354286742	15	0.070517422	0.043230085	10	1	2011-03	146.7	86.7	M	AV	46	NSA	M	0	M	M	1449.12602	133.37541	1	0	3	2011	4	2
TS_149	60	61	8//27106090	2	94	01/03/2011	0.522059207	5.25	0.000999429	4.94891633	13	0.05174335	0.024562489	10	1	2011-03	156.7	16.7	F	CSN	38	NSA	NP	0	NLAC	M	1237.895354	152.7350647	1	0	3	2011	4	2
TS_149	60	61	8//51030100	7	94	01/03/2011	0.460128703	104	0.019798211	4.703125811	18	0.442085555	0.025228537	11	1	2011-03	282.7	68	F	CSN	29.5	NSA	NP	0	NLAC	M	896.3566866	80.22468448	4	0	3	2011	4	5
TS_149	60	61	8//53060100	4	94	01/03/2011	0.500888491	0	0	4.173056476	17	0.076240113	0.027424882	10	1	2011-03	183.8	21.2	M	AV	42.25	NSA	M	0	M	M	1639.174106	174.7512518	3	0	3	2011	4	4
TS_149	60	61	8//6105080	2	94	01/03/2011	0.604892933	0	0	4.027566785	9	0.002406071	0.024589409	8	1	2011-03	133.3	76.7	F	CSN	31	NSA	NP	1	NLAC	M	614.3566866	281.7605366	3	1.41330148	3	2011	4	2
TS_149	60	61	8//6204080	4	94	01/03/2011	0.515144111	0	0	1.258365583	5	0.076771528	0.026600085	5	1	2011-03	285	78.3	M	AV	35	NSA	M	0	M	M	614.3566866	183.7879213	1	0	3	2011	4	4
TS_149	60	61	8//6205090	4	94	01/03/2011	0.50959182	6	0.001142204	6.990356805	23	0.729448794	0.026133569	11	1	2011-03	266	56	F	CSN	37.66666667	NSA	NP	0	NLAC	F	1178.356687	142.5798022	6	0	3	2011	4	3
TS_149	60	61	8//63040100	5	94	01/03/2011	0.500150376	130	0.024747763	7.422545617	24	0.78894635	0.022714477	11	1	2011-03	260	72.5	F	CSN	40.33333333	NSA	NP	0	NLAC	F	1774.224989	41.40048309	6	1.993339022	3	2011	4	5
TS_149	60	61	8//6304090	4	94	01/03/2011	0.47395134	0	0	5.657746505	16	0.506633065	0.031664578	11	1	2011-03	225.5	78.2	M	AV	44	NSA	M	1	M	F	614.3566866	23.43074903	9	2.73085094	3	2011	4	5
TS_149	60	61	8//63070100	4	94	01/03/2011	0.503178664	1	0.000190367	5.706834579	14	0.09793989	0.033051676	10	1	2011-03	150	70	F	CSN	31.33333333	NSA	NP	0	NLAC	M	1008.25492	179.9388785	1	0	3	2011	4	5
TS_149	60	61	8//6308090	2	94	01/03/2011	0.452394787	168	0.031981725	5.359154433	13	0.1233394	0.040208419	10	1	2011-03	155	70	F	CSN	24	NSA	NP	0	NLAC	M	614.3566866	164.769536	2	0	3	2011	4	2
TS_149	60	61	8//64070100	3	94	01/03/2011	0.489861729	0	0	3.991365702	10	0.378168169	0.031328497	10	1	2011-03	250	72.5	M	AV	63	NSA	M	0	M	F	614.3566866	135.3292282	3	0	3	2011	4	4
TS_149	60	61	8//7103090	6	94	01/03/2011	0.458902498	182	0.034646868	4.31811613	18	0.071751609	0.031136548	10	1	2011-03	180.7	24	F	CSN	39.25	NSA	NP	0	NLAC	M	1143.305803	136.5613415	3	0	3	2011	4	5
TS_149	60	61	8//7203070	3	94	01/03/2011	0.493324924	0	0	4.443995321	14	0.042632588	0.035818843	10	1	2011-03	155.7	25.7	M	AN	37	NSA	M	0	M	M	896.3566866	119.3649865	1	1.003574238	3	2011	4	2
TS_149	60	61	8//8102060	3	94	01/03/2011	0.624232753	0	0	2.606943321	7	0.113113759	0.019208112	7	1	2011-03	230	18	F	CSN	31	NSA	NP	0	NLAC	F	614.3566866	23.76972865	4	0	3	2011	4	4
TS_149	60	61	8//8102070	5	94	01/03/2011	0.459198314	192	0.036550543	7.286763723	26	0.710601487	0.030579588	11	1	2011-03	271.5	73.1	M	AV	47.25	NSA	M	0	M	M	1931.793588	87.66413178	8	0	3	2011	4	5
TS_149	60	61	8//8104060	4	94	01/03/2011	0.508474096	23	0.00437845	7.845123152	26	0.457247089	0.026334335	10	1	2011-03	203.6	74.5	F	CSN	33.5	NSA	NP	0	NLAC	F	3287.787993	134.6142637	8	0	3	2011	4	4
TS_149	60	61	8//82090100	5	94	01/03/2011	0.522059207	3.75	0.000713878	4.94891633	13	0.05174335	0.024562489	10	1	2011-03	155.5	22.7	F	CSN	39	NSA	NP	0	NLAC	M	1237.895354	129.2439554	1	0.489690494	3	2011	4	4
TS_149	60	61	8//8304070	5	94	01/03/2011	0.429998151	163	0.031029888	6.400427585	21	0.416982185	0.040934324	10	1	2011-03	196	84.7	F	CSN	35.6	NSA	NP	0	NLAC	F	2441.194619	222.5061797	5	0	3	2011	4	4
TS_150	63	60	8//25102080	3	10	01/04/2011	0.461423343	9	0.001713307	6.534242593	25	0.562720986	0.02709032	11	1	2011-04	221.4	60	M	AV	60.5	NSA	M	1	M	F	1774.291229	161.4465856	2	2.2940883	4	2011	4	3
TS_150	63	60	8//25108090	3	10	01/04/2011	0.534689543	1	0.000190367	7.295829721	18	0.828391604	0.022117229	11	1	2011-04	240	75	M	AV	48	NSA	M	0	M	F	614.3566866	92.19544457	1	0	4	2011	4	3
TS_150	63	60	8//25506090	3	10	01/04/2011	0.543874568	1	0.000190367	4.475250851	12	0.175761692	0.025864635	10	1	2011-04	172.5	80	F	PSN	37.33333333	SA	NP	0	NLAC	M	896.3566866	137.3826772	1	0	4	2011	4	3
TS_150	63	60	8//27105060	2	10	01/04/2011	0.486796347	65	0.012373882	3.485453785	10	0.036381174	0.035713645	9	1	2011-04	125	67.5	F	CSN	31	NSA	NP	0	NLAC	M	614.3566866	123.9072234	1	0	4	2011	4	2
TS_150	63	60	8//27108090	3	10	01/04/2011	0.532246318	5	0.000951837	3.581893045	11	0.338306242	0.028022764	10	1	2011-04	272	87	F	PSN	37	SA	NP	0	NLAC	M	896.3566866	190.9685838	3	0	4	2011	4	2
TS_150	63	60	8//27203060	2	10	01/04/2011	0.484157941	34	0.006472492	5.278305094	19	0.213564448	0.027132579	10	1	2011-04	173.3	86.7	M	AV	53	NSA	M	0	M	M	1796.051387	133.37541	5	0	4	2011	4	2
TS_150	63	60	8//27203090	2	10	01/04/2011	0.524449734	0	0	2.546260064	5	0.005625757	0.029503138	5	1	2011-04	17.5	12.5	M	AV	56	NSA	M	0	M	F	614.3566866	143.2654878	1	0	4	2011	4	2
TS_150	63	60	8//27204070	2	10	01/04/2011	0.533794919	0	0	8.336467519	17	1	0.026197578	11	1	2011-04	215	45	F	PSN	41	SA	NP	0	NLAC	F	614.3566866	163.0828011	4	0	4	2011	4	2
TS_150	63	60	8//27204080	3	10	01/04/2011	0.551185817	0	0	4.837646346	11	0.13355577	0.023112472	10	1	2011-04	170	31.7	F	PSN	46	SA	NP	0	NLAC	M	614.3566866	48.87739764	4	0	4	2011	4	2
TS_150	63	60	8//7108090	2	10	01/04/2011	0.482189585	2	0.000380735	4.051116253	15	0.039377347	0.021366394	9	1	2011-04	120	14	M	AV	42.66666667	NSA	M	0	M	F	1402.153154	90.09439494	2	0	4	2011	4	3
TS_151	73	63	8//15406080	4	39	01/05/2011	0.473312638	65	0.047169811	0.532360577	5	0.043702973	0.049561821	4	1	2011-05	116.4	87.3	F	PSN	54.5	SA	NP	1	NLAC	F	1178.356687	372.8391074	5	0.145671613	5	2011	4	5
TS_151	73	63	8//1710405060	4	39	01/05/2011	0.407505949	46	0.033381713	0.550386221	5	0.019538292	0.049707354	5	1	2011-05	227.8	18.9	M	AV	58	NSA	M	1	M	F	614.3566866	397.2467747	5	0.288792877	5	2011	4	5
TS_151	73	63	8//17107090	5	39	01/05/2011	0.398559916	8	0.005805515	1.091926355	6	0.072259752	0.067668596	4	1	2011-05	90.6	25.3	F	CSN	50.75	NSA	NP	0	NLAC	F	1449.12602	202.4252949	0	0	5	2011	4	5
TS_151	73	63	8//181020100	4	39	01/05/2011	0.454974899	52	0.037735849	2.206798116	9	0.044812226	0.056466798	6	1	2011-05	262.5	76.7	M	AV	57	NSA	M	0	M	F	614.3566866	48.87739764	0	0	5	2011	4	5
TS_151	73	63	8//2105080100	3	39	01/05/2011	0.411018512	199	0.144412192	2.202844984	11	0.353647349	0.067217473	8	1	2011-05	147.5	75	F	PSN	46.5	SA	NP	0	NLAC	M	896.3566866	137.640837	0	0	5	2011	4	4
TS_151	73	63	8//2205070100	3	39	01/05/2011	0.410435524	294	0.213352685	1.282164751	5	0.004301529	0.065107261	4	1	2011-05	26.7	18.9	F	PSN	57.25	SA	NP	0	NLAC	F	1314.075137	514.5726382	0	0	5	2011	4	4
TS_151	73	63	8//230506090	4	39	01/05/2011	0.450430856	227	0.164731495	2.732502115	10	0.059245802	0.044775938	4	1	2011-05	74.6	37.7	M	SV	54.5	SA	M	1	M	F	2825.090494	425.5561068	4	0.022881782	5	2011	4	4
TS_151	73	63	8//25102080	3	39	01/05/2011	0.512031989	0	0	1.777429641	5	0.064364218	0.035517509	5	1	2011-05	221.4	60	M	SV	58.66666667	SA	M	1	M	F	2127.326316	238.947693	5	0.288792877	5	2011	4	4
TS_151	73	63	8//25105070	3	39	01/05/2011	0.411018512	0	0	2.726784397	10	0.478428302	0.060003177	8	1	2011-05	143.3	18.3	F	PSN	58	SA	NP	1	NLAC	M	1178.356687	129.6919427	10	1.194260991	5	2011	4	4
TS_151	73	63	8//25108090	3	39	01/05/2011	0.386933809	233	0.169085631	3.958213417	10	0.039815498	0.054041634	5	1	2011-05	240	75	M	SV	62	SA	M	1	M	F	1237.895354	92.19544457	10	1.249916999	5	2011	4	4
TS_151	73	63	8//25506090	3	39	01/05/2011	0.41025962	118	0.08563135	5.319149989	17	0.987777706	0.055168675	8	1	2011-05	172.5	80	F	PSY	52	SA	PR	0	NLAC	M	2201.122784	305.1638904	1	0	5	2011	4	4
TS_151	73	63	8//25508090	4	39	01/05/2011	0.398026594	138	0.100145138	5.201124301	17	0.117241734	0.051861202	6	1	2011-05	215.4	80.8	F	PSY	52	SA	PR	0	NLAC	F	3878.652033	216.480946	3	0	5	2011	4	4
TS_151	73	63	8//262050100	3	39	01/05/2011	0.420902345	76	0.055152395	4.255661169	16	0.757633218	0.049697178	8	1	2011-05	143.6	61.8	F	PSY	53.2	SA	PR	1	NLAC	M	2196.051387	132.740348	14	1.183252388	5	2011	4	4
TS_151	73	63	8//26304090	3	39	01/05/2011	0.629582622	0	0	1.749442446	5	0.011941444	0.037387153	5	1	2011-05	267.5	17.5	M	AV	66	NSA	M	1	M	F	614.3566866	63.1585307	3	0.636019087	5	2011	4	4
TS_151	73	63	8//26405080	2	39	01/05/2011	0.40690278	51	0.03701016	2.293664302	10	0.022970819	0.061986528	6	1	2011-05	270	23.3	M	AV	55	NSA	M	1	M	F	614.3566866	63.1585307	7	0.800034275	5	2011	4	3
TS_151	73	63	8//26405090	2	39	01/05/2011	0.614219859	25.25	0.018323657	1.763145316	4	0.00320778	0.034517386	3	1	2011-05	238	84	F	PSY	66	SA	PR	1	NLAC	F	614.3566866	92.19544457	3	0	5	2011	4	3
TS_151	73	63	8//264060100	2	39	01/05/2011	0.471426915	0	0	0.516922624	3	0.001904191	0.052893943	3	1	2011-05	286.7	16.7	F	PSY	51.5	SA	PR	1	NLAC	F	1008.25492	127.1927671	3	0.342314901	5	2011	4	3
TS_151	73	63	8//264080100	2	39	01/05/2011	0.544309285	52	0.037735849	1.068585883	5	0.010491413	0.04795687	4	1	2011-05	24	36	F	PSY	59.33333333	SA	PR	0	NLAC	F	1314.075137	506.2854926	1	0	5	2011	4	3
TS_151	73	63	8//26508090	2	39	01/05/2011	0.475553026	16	0.01161103	3.537850924	12	0.797412577	0.05138732	8	1	2011-05	146.7	53.3	M	AV	62	NSA	M	0	M	M	614.3566866	84.72307832	2	0	5	2011	4	3
TS_151	73	63	8//27102070	3	39	01/05/2011	0.393987466	322	0.233671988	2.089250795	9	0.012535626	0.066260555	6	1	2011-05	274	16	F	PSN	61.66666667	SA	NP	1	NLAC	F	1237.895354	66.70832032	7	0.88038062	5	2011	4	3
TS_151	73	63	8//27103070	2	39	01/05/2011	0.521114104	3	0.002177068	1.090078025	6	0.017442799	0.047083332	4	1	2011-05	44	38	F	PSY	71.66666667	SA	PR	0	NLAC	F	1008.25492	306.0147055	0	0	5	2011	4	3
TS_151	73	63	8//27105060	2	39	01/05/2011	0.494787868	31	0.022496372	2.582265302	14	0.319979633	0.053249226	8	1	2011-05	125	67.5	F	PSY	57.66666667	SA	PR	0	NLAC	M	2726.214693	194.537914	2	0	5	2011	4	3
TS_151	73	63	8//27105090	2	39	01/05/2011	0.501194338	0	0	0.615302703	5	0.097788883	0.052963289	4	1	2011-05	113.3	20	M	SV	65	SA	M	1	M	F	614.3566866	300.4812806	4	0.44696054	5	2011	4	3
TS_151	73	63	8//27106090	2	39	01/05/2011	0.499894521	103	0.074746009	2.11681882	8	0.401279994	0.03962471	6	1	2011-05	156.7	16.7	F	PSN	45	SA	NP	0	NLAC	M	614.3566866	61.18823416	1	0	5	2011	4	3
TS_151	73	63	8//27108090	3	39	01/05/2011	0.557824323	0	0	3.054377885	7	0.009407575	0.038710209	4	1	2011-05	272	87	F	PSN	43.75	SA	NP	0	NLAC	M	1449.12602	139.089899	1	0	5	2011	4	3
TS_151	73	63	8//27203090	2	39	01/05/2011	0.718619542	0	0	0.734761275	2	0.001169189	0.033601949	2	1	2011-05	17.5	12.5	M	AV	73.33333333	NSA	M	0	M	F	1460.356687	624.135402	0	0	5	2011	4	3
TS_151	73	63	8//27204080	3	39	01/05/2011	0.486584392	23	0.016690856	5.268974193	17	1	0.050269133	8	1	2011-05	170	31.7	F	PSN	49	SA	NP	0	NLAC	M	4173.12602	155.0774	3	1.094492459	5	2011	4	3
TS_151	73	63	8//272050100	1	39	01/05/2011	0.512935288	0	0	1.590131654	6	0.04180596	0.049876248	4	1	2011-05	66.7	40	F	PSY	75	SA	PR	0	NLAC	F	1561.024254	82.28000972	0	0	5	2011	4	2
TS_151	73	63	8//27205090	1	39	01/05/2011	0.501844079	0	0	4.059409391	12	0.850303227	0.041492231	8	1	2011-05	155	55	M	SV	64.5	SA	M	1	M	M	1008.25492	132.740348	7	1.390443777	5	2011	4	2
TS_151	73	63	8//272060100	2	39	01/05/2011	0.511210867	0	0	2.387393633	6	0.011112181	0.043080329	5	1	2011-05	280	32.5	F	PSN	38	SA	NP	0	NLAC	F	614.3566866	135.882302	4	0	5	2011	4	2
TS_151	73	63	8//27206070	1	39	01/05/2011	0.381561518	498	0.361393324	4.003759885	15	0.171579097	0.070285147	5	1	2011-05	73.3	63.3	M	SV	70	SA	M	0	M	F	4388.204139	256.3298656	2	0	5	2011	4	2
TS_151	73	63	8//51030100	7	39	01/05/2011	0.555344771	2	0.001451379	2.246363452	6	0.021244269	0.041961865	5	1	2011-05	282.7	68	F	PSN	55.5	SA	NP	0	NLAC	M	614.3566866	123.0650235	1	0	5	2011	4	6
TS_151	73	63	8//53060100	4	39	01/05/2011	0.674502244	0	0	3.159191147	6	0.711383825	0.025893106	6	1	2011-05	183.8	21.2	M	SV	61	SA	M	0	M	M	614.3566866	283.3972477	0	0	5	2011	4	5
TS_151	73	63	8//6205090	4	39	01/05/2011	0.461736631	0	0	2.142955656	9	0.060904382	0.050008056	6	1	2011-05	266	56	F	PSN	51	SA	NP	0	NLAC	F	896.3566866	175.5704987	2	0	5	2011	4	4
TS_151	73	63	8//63040100	5	39	01/05/2011	0.389619016	42	0.030478955	3.086175677	10	0.028400591	0.060949227	5	1	2011-05	260	72.5	F	PSY	53.5	SA	PR	1	NLAC	F	1008.25492	115.1564154	2	1.365857692	5	2011	4	6
TS_151	73	63	8//7203070	3	39	01/05/2011	0.465449097	1	0.000725689	4.393748523	15	0.919333959	0.047266444	8	1	2011-05	155.7	25.7	M	AV	64	NSA	M	1	M	M	1178.356687	30.06659276	5	1.675335323	5	2011	4	3
TS_151	73	63	8//8102070	5	39	01/05/2011	0.475626743	5	0.003628447	2.106352384	7	0.014283764	0.04201947	5	1	2011-05	271.5	73.1	M	AV	64	NSA	M	1	M	M	614.3566866	115.1564154	2	0.75874854	5	2011	4	6
TS_151	73	63	8//8104060	4	39	01/05/2011	0.468493383	16	0.01161103	1.516300475	5	0.060692986	0.050452677	5	1	2011-05	203.6	74.5	F	CSN	38	NSA	NP	0	NLAC	F	1237.895354	229.5844071	2	0	5	2011	4	5
TS_151	73	63	8//82090100	5	39	01/05/2011	0.414538045	186	0.134978229	3.721162661	14	0.716921185	0.064385768	8	1	2011-05	155.5	22.7	F	PSY	58	SA	PR	1	NLAC	M	1237.895354	30.06659276	5	1.536369137	5	2011	4	5
TS_152	36	73	8//27203060	2	15	01/06/2011	0.594068191	0	0	2.306512629	5	0.223613451	0.038067794	5	1	2011-06	173.3	86.7	M	SV	65	SA	M	0	M	M	614.3566866	366.0300534	1	0	6	2011	1	3
TS_152	36	73	8//272070100	2	15	01/06/2011	0.450945088	45	0.032656023	2.433617845	10	0.045519573	0.053184336	6	1	2011-06	280	50	M	SV	64	SA	M	0	M	M	614.3566866	246.1422353	3	0	6	2011	1	2
TS_152	36	73	8//27304060	5	15	01/06/2011	0.585327764	0	0	1.175068145	2	0.080023366	0.033975407	2	1	2011-06	220.8	84.6	M	AV	24	NSA	M	0	M	F	614.3566866	172.1046193	0	0	6	2011	1	2
TS_152	36	73	8//27304080	1	15	01/06/2011	0.467919932	29	0.021044993	3.833342304	12	0.788406699	0.054760195	8	1	2011-06	140	35	M	SV	39.5	SA	M	0	M	M	896.3566866	170.2292572	4	0	6	2011	1	2
TS_152	36	73	8//27304090	1	15	01/06/2011	0.624140881	0	0	0.583449077	3	0.017139226	0.03365948	3	1	2011-06	40	75	M	AN	28.5	NSA	M	0	M	F	896.3566866	508.7681201	1	0	6	2011	1	2
TS_152	36	73	8//27305090	2	15	01/06/2011	0.614219859	25.75	0.018686502	1.763145316	4	0.00320778	0.034517386	3	1	2011-06	255	85	M	AN	21	NSA	M	0	M	F	614.3566866	134.6291202	1	0	6	2011	1	2
TS_152	36	73	8//273060100	1	15	01/06/2011	0.380643464	940	0.682148041	3.785882622	27	0.492814464	0.069728341	8	1	2011-06	195	50	F	PSN	45	SA	NP	0	NLAC	F	4844.356687	282.3047998	8	0	6	2011	1	2
TS_152	36	73	8//27306090	2	15	01/06/2011	0.485043148	0	0	2.292936328	6	0.036851712	0.043534947	5	1	2011-06	285	60	F	PSN	30	SA	NP	0	NLAC	M	614.3566866	188.111669	1	0	6	2011	1	2
TS_152	36	73	8//27307080	2	15	01/06/2011	0.674502244	0	0	3.159191147	6	0.711383825	0.025893106	6	1	2011-06	168	20	F	CSN	51	NSA	NP	0	NLAC	M	614.3566866	127.8827588	0	0	6	2011	1	2
TS_152	36	73	8//274060100	2	15	01/06/2011	0.577712322	0	0	1.642782728	4	0.051658633	0.037475551	4	1	2011-06	90	75	M	SV	31	SA	M	0	M	F	614.3566866	291.2473176	2	0	6	2011	1	2
TS_152	36	73	8//274070100	2	15	01/06/2011	0.509820175	150.5	0.109216255	1.962145976	6	0.007456741	0.042464466	4	1	2011-06	270	85	F	CSN	8	NSA	NP	0	NLAC	F	614.3566866	119.9416525	2	0	6	2011	1	1
TS_152	36	73	8//27408090	4	15	01/06/2011	0.718619542	0.5	0.000362845	0.923061193	3	0.023278958	0.030128748	3	1	2011-06	241.7	73.3	M	AN	24	NSA	M	0	M	F	614.3566866	24.04163056	1	0	6	2011	1	2
TS_152	36	73	8//274090100	4	15	01/06/2011	0.406811183	216	0.156748911	1.640712792	10	0.045077724	0.053025217	6	1	2011-06	241.2	33.8	M	AN	25	NSA	M	0	M	F	614.3566866	200.3921156	5	0	6	2011	1	2
TS_152	36	73	8//7103090	6	15	01/06/2011	0.455629236	141	0.102322206	3.916461525	13	0.821110664	0.037542846	8	1	2011-06	180.7	24	F	PSY	58	SA	PR	0	NLAC	M	1460.356687	250.5773334	2	0	6	2011	1	6
TS_152	36	73	8//8304070	5	15	01/06/2011	0.526796489	0	0	2.307001504	7	0.518662314	0.040132169	7	1	2011-06	196	84.7	F	PSY	66.66666667	SA	PR	0	NLAC	F	614.3566866	354.2950748	3	0	6	2011	1	5
