# Supplementary material for: Partitioning Social and Spatial Drivers of Infection Risk
Source: Ecol Evol. 2025 Nov 2;15(11):e72367. doi: 10.1002/ece3.72367 (PMC12580238; doi:10.1002/ece3.72367)
Supplement: Supplementary file 2 — Appendix S2: ece372367‐sup‐0002‐AppendixS2.R. [file ECE3-15-e72367-s003.R]

# Load required libraries
library(INLA)
library(tidyverse)

# Read in the example data
ex_data <- read_csv("Ex_Data_SocialSpatial.csv")

# Remove any rows with missing data in relevant columns
resp <- "SEROSTATE"
covar <- c("Reach", "BetweennessNorm", "Degree", "vector", "MinL", "StrengthPC", "MASS", "SEXSTATE", "SEX", "Season", "Density", "AGE", "Obs", "YEAR")
phen <- c("TOE", "X2", "Y2")
ex_data <- na.omit(ex_data[, c(phen, resp, covar)])

# Set up the spatial mesh
Locations <- cbind(ex_data$X2, ex_data$Y2) # Extracting spatial coordinates
Mesh <- inla.mesh.2d(Locations, max.edge = c(40, 80)) # Create mesh with max edge constraint
plot(Mesh) # Visualize the mesh
points(Locations, col = "red", pch = 2) # Overlay sample locations

# Define final set of fixed effect covariates
FinalCovar <- c("AGE", "Degree", "Obs", "StrengthPC","Density")
N <- nrow(ex_data)
X0 <- model.matrix(as.formula(paste0(" ~ -1 + ", paste(FinalCovar, collapse = " + "))), data = ex_data)
X <- as.data.frame(X0) # Convert to data frame
Intercept <- rep(1, N) # Create intercept
Groups <- "Season"
NGroups <- nrow(unique(ex_data[, Groups]))

# Build the SPDE model components
mnat.A <- inla.spde.make.A(Mesh, loc = Locations, group = as.numeric(as.factor(ex_data$Season)), n.group = NGroups)
mnat.spde <- inla.spde2.pcmatern(mesh = Mesh, prior.range = c(10, 0.5), prior.sigma = c(.5, .5))
mnat.w <- inla.spde.make.index(name = 'w', n.spde = mnat.spde$n.spde, n.group = NGroups)
y = ex_data[, resp]

# Create the model stack that combines the fixed effects, random effects, and response variable
mnat.Stack <- inla.stack(
  data = list(y = ex_data[, resp]), # Response variable
  
  A = list(1, 1, 1, 1, mnat.A), # Design matrix for fixed and random effects
  
  effects = list(
    Intercept = rep(1, N), # Add the intercept
    X = X,                 # Add the fixed effects
    TOE = ex_data$TOE,     # Add individual ID for random effect
    Season = ex_data$Season, # Add seasonal grouping for temporal models
    w = mnat.w)            # Add the spatial random effect
)

# Define and run the models

# Model 1:  all fixed effects, including a random effect for repeated captures (TOE)

f1 <- SEROSTATE ~ Reach + BetweennessNorm + Degree + vector + MinL + StrengthPC + AGE + Obs + Density + f(TOE, model = "iid")
I1 <- inla(f1, family = "binomial", control.compute = list(dic = TRUE, waic = TRUE), data = ex_data, verbose = FALSE)

# Model 2: Reduced fixed effects model (based on model selection criteria)

f2 <- SEROSTATE ~ Degree + StrengthPC + AGE + Obs + Density + f(TOE, model = "iid")
I2 <- inla(f2, family = "binomial", control.compute = list(dic = TRUE, waic = TRUE), data = ex_data, verbose = FALSE)


#Model 3: Fixed (reduced terms) + temporal structure (year) 

f3 <- SEROSTATE ~ Degree + StrengthPC + AGE + Obs + Density + f(TOE, model = "iid")+ f(YEAR, model = "ar1")
 
I3 <- inla(f3,
family = "binomial",
control.compute = list(dic = TRUE, waic = TRUE),
control.predictor = list(compute = F),
data = ex_data, verbose = F)


# Model 4: Fixed effects + temporal structure (seasonal)

f4 <- SEROSTATE ~ Degree + StrengthPC + AGE + Obs + Density + f(TOE, model = "iid") + f(Season, model = "seasonal", season.length = 4)
I4 <- inla(f4, family = "binomial", control.compute = list(dic = TRUE, waic = TRUE), data = ex_data, verbose = FALSE)

# Model 5: Fixed including spatial effects
f5 <- as.formula(paste0("y ~ -1 + Intercept + ", paste0(colnames(X), collapse = " + "), "+ f(TOE, model = 'iid') + f(w, model = mnat.spde)"))

inla.setOption(num.threads = 8)

I5 <- inla(f5, family="binomial", data = inla.stack.data(mnat.Stack), control.compute = list(dic = TRUE, waic = TRUE), control.predictor = list(A = inla.stack.A(mnat.Stack)))

# Model 6: Fixed + spatial + seasonal model
f6 <- as.formula(paste0("y ~ -1 + Intercept + ", paste0(colnames(X), collapse = " + "), "+ f(TOE, model = 'iid') + f(Season, model = 'seasonal', season.length = 4) + f(w, model = mnat.spde)"))

I6 <- inla(f6, family="binomial", data = inla.stack.data(mnat.Stack), control.compute = list(dic = TRUE, waic = TRUE), control.predictor = list(A = inla.stack.A(mnat.Stack)))

#fixed + spatiotemporal IID

F7 = as.formula(paste0("y ~ -1 + Intercept + ", paste0(colnames(X), collapse = " + "), 
                       " +  f(TOE, model = 'iid') +  f(w, model = mnat.spde, group = w.group,            
control.group = list(model = 'iid'))"))

I7 <- inla(F7,
           family = "binomial",
           data = inla.stack.data(mnat.Stack),
           control.compute = list(dic = TRUE, waic = T),
           control.predictor = list(A = inla.stack.A(mnat.Stack))
)

#fixed + spatiotemporal EXC

F8 = as.formula(paste0("y ~ -1 + Intercept + ", paste0(colnames(X), collapse = " + "), 
                       " +  f(TOE, model = 'iid') +  f(w, model = mnat.spde, 
group = w.group,
control.group = list(model = 'exchangeable'))"))

I8 <- inla(F8,
           family = "binomial",
           data = inla.stack.data(mnat.Stack), 
           control.compute = list(dic = TRUE, waic = T),
           control.predictor = list(A = inla.stack.A(mnat.Stack)) # Twice!
)

#Fixed + spatiotemporal RW

F9 = as.formula(paste0("y ~ -1 + Intercept + ", paste0(colnames(X), collapse = " + "), 
                       " +  f(TOE, model = 'iid') +  f(w, model = mnat.spde, 
group = w.group,  
control.group = list(model = 'rw1'))"))

I9 <- inla(F9,
           family = "binomial",
           data = inla.stack.data(mnat.Stack), 
           control.compute = list(dic = TRUE, waic = T),
           control.predictor = list(A = inla.stack.A(mnat.Stack)) 
)

# Fixed + spatiotemporal AR1

F10 = as.formula(paste0("y ~ -1 + Intercept + ", paste0(colnames(X), collapse = " + "), 
                        " +  f(TOE, model = 'iid') +  f(w, model = mnat.spde, 
group = w.group,                          
control.group = list(model = 'ar1'))"))

I10 <- inla(F10,
            family = "binomial",
            data = inla.stack.data(mnat.Stack), 
            control.compute = list(dic = TRUE, waic = T),
            control.predictor = list(A = inla.stack.A(mnat.Stack)) 
)

#Spatial + seasonal, fixed effects excluded

f11 = as.formula(paste0("y ~ -1 + Intercept +  f(TOE, model = 'iid')+f(Season, model = 'seasonal', season.length = 4) +  f(w, model = mnat.spde)"))

#inla.setOption(num.threads = 8) 

I11 <- inla(f11,
            family="binomial",
            data = inla.stack.data(mnat.Stack),
            control.compute = list(dic = TRUE, waic = T),
            control.predictor = list(A = inla.stack.A(mnat.Stack))
)# Model 12: Spatial only
f12 <- as.formula("y ~ -1 + Intercept + f(TOE, model = 'iid') + f(w, model = mnat.spde)")
I12 <- inla(f12, family="binomial", data = inla.stack.data(mnat.Stack), control.compute = list(dic = TRUE, waic = TRUE), control.predictor = list(A = inla.stack.A(mnat.Stack)))

# Model 13: Seasonal only
f13 <- as.formula("y ~ -1 + Intercept + f(TOE, model = 'iid') + f(Season, model = 'seasonal', season.length = 4)")
I13 <- inla(f13, family="binomial", data = inla.stack.data(mnat.Stack), control.compute = list(dic = TRUE, waic = TRUE), control.predictor = list(A = inla.stack.A(mnat.Stack)))
